# Supplementary material for: Biofilm formation displays intrinsic offensive and defensive features of Bacillus cereus
Source: NPJ Biofilms Microbiomes. 2020 Jan 15;6:3. doi: 10.1038/s41522-019-0112-7 (PMC6962202; doi:10.1038/s41522-019-0112-7)
Supplement: Supplementary file 2 — Supplementary dataset [file 41522_2019_112_MOESM2_ESM.xlsx]

## Sheet: Manual classification
ID_GENE	24h log2(fold change)	48h log2(fold change)	72h log2(fold change)	CODE	Protein coded
BC_0014	0.328057	-4.2002	-0.165334	1	D-alanyl-D-alanine carboxypeptidase
BC_0264	2.20499	4.02492	0.451933	1	alanine racemase
BC_0603	2.32176	1.47156	3.0762	1	hypothetical protein
BC_0771	14.4417	16.9505	13.6305	1	protein erfK/srfK precursor
BC_0805	-1.77785	0.21128	2.72947	1	outer surface protein
BC_0843	-2.71003	-1.83012	-5.01369	1	outer surface protein
BC_0888	-3.52443	-5.83095	-6.92564	1	N-acetylmuramoyl-L-alanine amidase
BC_0896	-3.02263	-4.39261	-5.33367	1	S-layer protein / peptidoglycan endo-beta-N-acetylglucosaminidase
BC_0902	-2.77858	-4.39181	-6.22845	1	S-layer protein / N-acetylmuramoyl-L-alanine amidase
BC_0966	-1.69533	-5.10357	-2.91915	1	hypothetical protein
BC_0976	-2.73967	-3.90252	-4.01598	1	CDP-diacylglycerol--serine O-phosphatidyltransferase
BC_0991	-0.899285	-6.39834	-6.74977	1	S-layer-like domain-containing protein
BC_1469	4.44618	5.60104	1.53353	1	D-alanyl-D-alanine carboxypeptidase
BC_1660	-2.43721	-3.90538	-5.10359	1	soluble lytic murein transglycosylase
BC_1802	2.19246	3.1887	2.91979	1	cell wall endopeptidase
BC_1947	2.25493	3.32951	4.34136	1	hypothetical protein
BC_2015	4.31772	7.36179	1.92918	1	hypothetical protein
BC_2056	-3.40001	-1.62842	-2.18847	1	hypothetical protein
BC_2190	2.83847	4.50848	4.04422	1	penicillin-binding protein
BC_2448	11.7172	11.0031	7.18154	1	D-alanyl-D-alanine carboxypeptidase
BC_2468	2.8268	4.03413	5.27584	1	cell elongation specific D,D-transpeptidase
BC_2688	3.84592	5.28816	3.18563	1	penicillin-binding protein
BC_2771	-1.95476	-3.1555	-5.87866	1	hypothetical protein
BC_2823	6.07949	11.8968	9.77375	1	N-acetylmuramoyl-L-alanine amidase
BC_2849	2.18075	4.15562	5.27526	1	cell wall-associated hydrolase
BC_2850	1.03559	2.86402	3.25573	1	mandelate racemase/muconate lactonizing family protein
BC_2888	3.12996	5.90732	1.59045	1	hypothetical protein
BC_2946	1.32092	3.12199	-14.2712	1	hypothetical protein
BC_3089	-5.09082	-0.118412	-0.69373	1	hypothetical protein
BC_3179	13.7111	13.3211	0	1	hypothetical protein
BC_3257	-1.56216	-3.25119	-5.12969	1	N-acetylmuramoyl-L-alanine amidase
BC_3326	2.99603	4.85792	2.48061	1	hypothetical protein
BC_3396	-0.826242	-3.41033	-14.4041	1	hypothetical protein
BC_3509	-0.0948299	0.440291	-13.4873	1	CDP-diacylglycerol--serine O-phosphatidyltransferase
BC_3578	1.7317	5.89708	1.10549	1	hypothetical protein
BC_3579	5.59333	6.02674	2.65859	1	hypothetical protein
BC_3677	0.582833	3.09325	-11.7735	1	N-acetylmuramoyl-L-alanine amidase
BC_3765	-0.383081	2.9076	3.62803	1	phosphoglycerol transferase
BC_3998	12.9647	16.8598	14.1007	1	hypothetical protein
BC_4075	6.96725	7.7318	1.65403	1	D-alanyl-D-alanine carboxypeptidase
BC_4088	3.66063	2.32373	0.593699	1	hypothetical protein
BC_4409	6.69872	6.90807	1.81069	1	hypothetical protein
BC_4548	1.71962	-2.82884	-13.0739	1	cell surface protein
BC_4609	-0.324154	1.10845	3.02618	1	hypothetical protein
BC_4795	0.48438	-1.70495	-3.70534	1	hypothetical protein
BC_4811	-1.52884	-3.28105	-12.795	1	hypothetical protein
BC_4922	1.68296	4.65631	-0.937536	1	hypothetical protein
BC_5027	3.69545	0.0986991	-15.8247	1	protein erfK/srfK precursor
BC_5158	-1.34044	1.79248	3.15224	1	hypothetical protein
BC_5232	0.953198	0.112205	-3.56772	1	phosphoglycerol transferase
BC_5237	-2.42752	-2.93853	-6.1356	1	N-acetylglucosaminyltransferase
BC_5242	-3.64228	-4.93197	-7.00638	1	membrane protein with C2C2 zinc finger
BC_5397	1.22857	1.90678	2.52585	1	hypothetical protein
BC_5423	-1.28202	-2.85533	-3.83795	1	hypothetical protein
BC_2599	1.82388	1.666	-11.6299	1.1	holin
BC_3669	0.507401	-4.55574	-0.782587	1.1	holin-like protein
BC_3670	-0.613029	0.130083	-11.5031	1.1	murein hydrolase export regulator
BC_5133	4.54963	1.43333	1.64047	1.1	holin-like protein
BC_5438	-6.61215	-5.40799	-6.95324	1.1	antiholin-like protein LrgB
BC_5439	-6.17497	-4.50014	-5.46069	1.1	murein hydrolase regulator LrgA
BC_0044	-0.239374	-4.13123	0.176826	2	Sec-independent secretion protein tatD
BC_0207	-13.3583	-2.77564	-13.3583	2	oligopeptide transport system permease oppB
BC_0208	-3.41836	-2.27618	-13.1717	2	oligopeptide transport system permease oppC
BC_0210	-5.4143	-9.04873	-15.9708	2	oligopeptide transport ATP-binding protein oppF
BC_0215	-3.24939	-3.67062	-2.38896	2	oligopeptide-binding protein oppA
BC_0219	0.0965104	-1.56967	-4.0705	2	glucose uptake protein
BC_0239	-0.828994	2.68418	4.56922	2	ABC transporter ATP-binding protein uup
BC_0244	2.82627	6.36855	6.75337	2	oligopeptide transport ATP-binding protein oppD
BC_0358	1.24412	2.41094	2.89408	2	quaternary ammonium compound-resistance protein
BC_0363	3.74248	4.33905	1.68252	2	nucleoside permease nupC
BC_0421	-0.159839	-1.07315	-15.2317	2	anaerobic C4-dicarboxylate transporter
BC_0428	-1.33612	-2.7316	-4.71822	2	ABC transporter ATP-binding protein uup
BC_0448	-3.76837	-1.65046	-1.40138	2	calcium-transporting ATPase
BC_0557	-3.69883	-1.49483	-1.21271	2	hypothetical protein
BC_0612	-5.40272	-7.61638	-7.36135	2	L-lactate permease
BC_0615	-2.81538	-5.78625	-7.22252	2	di-/tripeptide transporter
BC_0638	1.43682	4.49991	5.10346	2	Sodium/proton-dependent alanine carrier protein
BC_0654	0.255296	-2.28115	-7.93315	2	Sulfate transporter
BC_0656	-0.579563	-2.69005	-4.02996	2	glycerol-3-phosphate transporter
BC_0663	-0.850405	-3.24867	-3.98652	2	ribose ABC transporter permease
BC_0689	0.293146	-2.00243	-3.91889	2	guanine-hypoxanthine permease
BC_0703	1.23195	3.40793	3.47418	2	Sodium/proline symporter
BC_0711	13.9144	14.0436	14.4746	2	phosphate ABC transporter permease
BC_0764	-1.02738	-0.874145	-4.58085	2	ABC transporter ATP-binding protein
BC_0769	-0.27072	-1.16651	-4.23847	2	guanine-hypoxanthine permease
BC_0815	-1.84802	-2.84829	-1.81828	2	ABC transporter ATP-binding protein
BC_0816	-0.884728	-2.56879	-3.62505	2	periplasmic component of efflux system
BC_0818	-0.885349	1.19526	3.69934	2	oligopeptide transport system permease oppB
BC_0819	1.02832	2.57901	4.52934	2	oligopeptide transport system permease oppC
BC_0842	-3.30636	-2.40356	-1.87177	2	PTS system, sucrose-specific IIBC component
BC_0852	0.565345	-12.8204	-12.8204	2	quaternary ammonium compound-resistance protein
BC_0865	0.0232152	-0.509914	-3.68842	2	arginine/ornithine antiporter
BC_1092	13.4144	14.3397	15.4026	2	Sulfate transport system permease cysT
BC_1181	-3.83178	-1.6902	-1.65274	2	oligopeptide transport system permease oppC
BC_1183	-2.83313	-1.72389	-1.43343	2	oligopeptide transport ATP-binding protein oppF
BC_1185	-1.2635	-2.06361	-4.62462	2	oligopeptide-binding protein oppA
BC_1231	-3.21026	-1.44965	-0.0660106	2	Sodium/proline symporter
BC_1288	0.254001	-1.04894	-2.79648	2	spermidine/putrescine ABC transporter permease
BC_1333	4.00088	5.86272	6.25646	2	CBS domain-containing protein
BC_1432	-1.58545	-1.90326	-3.17884	2	proton/sodium-glutamate symport protein
BC_1538	11.7566	14.4446	7.80675	2	hypothetical protein
BC_1612	-0.116687	-2.59795	-2.59901	2	Na+/H+ antiporter NapA (inosine-dependent germination)
BC_1615	1.11409	1.27013	2.25893	2	Na+ driven multidrug efflux pump
BC_1620	-3.25217	-3.78306	-15.6733	2	hypothetical protein
BC_1709	-0.0361504	-1.60132	-3.81763	2	malate-2H+/lactate-Na+ antiporter
BC_1981	-2.66498	-1.66882	-16.0636	2	acyl carrier protein
BC_2026	2.05734	5.49073	7.47484	2	oligopeptide-binding protein oppA
BC_2046	-3.15941	0.46286	2.0061	2	CBS domain-containing protein
BC_2099	14.0885	18.4315	12.0088	2	hypothetical protein
BC_2175	0.489792	2.90355	4.10651	2	D-beta-hydroxybutyrate permease
BC_2198	-0.719812	1.96354	3.11797	2	Sec-independent protein translocase tatC
BC_2208	-3.88062	-1.34118	-0.665354	2	Iron(III) dicitrate-binding protein
BC_2300	-3.59176	-3.59419	-4.18642	2	oxalate/formate antiporter
BC_2326	5.36392	11.8332	13.1737	2	oligopeptide transport system permease oppB
BC_2394	3.20381	4.23331	1.21681	2	PTS system, diacetylchitobiose-specific IIC component
BC_2412	11.616	13.5155	14.0309	2	ABC transporter permease
BC_2446	-0.389204	-0.0770183	-4.81266	2	hypothetical protein
BC_2745	7.89956	8.12714	3.69582	2	hypothetical protein
BC_2848	-0.313468	2.62865	3.8587	2	oligopeptide-binding protein oppA
BC_2910	7.52189	11.4706	11.0751	2	alkanesulfonate ABC transporter permease
BC_2911	11.9194	15.7369	16.6356	2	alkanesulfonates-binding protein
BC_2912	10.9835	14.409	14.1901	2	alkanesulfonates transporter ATP-binding protein
BC_2963	12.708	15.9859	11.9267	2	sugar transport ATP-binding protein
BC_2973	3.78402	4.92051	4.09472	2	nucleoside permease nupC
BC_3050	6.45852	8.20301	8.87755	2	hypothetical protein
BC_3129	1.62937	2.04257	4.93128	2	magnesium/cobalt transporter CorA
BC_3222	-4.83228	-1.63135	-5.07067	2	ABC transporter ATP-binding protein
BC_3467	-0.257343	-3.29899	-4.78532	2	ferrichrome ABC transporter permease
BC_3468	0.974006	-3.81526	-14.2153	2	ferrichrome ABC transporter permease
BC_3503	-5.27182	1.93959	2.87923	2	sodium/bile acid symporter family protein
BC_3584	0.109704	3.50045	5.15217	2	oligopeptide-binding protein oppA
BC_3585	2.4753	5.01852	6.80129	2	oligopeptide-binding protein oppA
BC_3586	-3.26641	-0.53741	-4.01469	2	oligopeptide-binding protein oppA
BC_3629	1.63441	2.90405	5.98119	2	BioY protein
BC_3724	0.727799	1.20336	5.72591	2	GABA-specific permease
BC_3730	-2.80102	-6.34146	-3.66385	2	copper-importing ATPase
BC_3848	-0.733551	-1.56463	-2.51903	2	acyl carrier protein
BC_3890	5.18237	3.42467	-1.95343	2	Uracil permease
BC_4141	-3.15275	-0.460447	-6.97699	2	Mg(2+) transport ATPase C
BC_4242	1.12252	2.19698	3.99953	2	proton/sodium-glutamate symport protein
BC_4265	3.00672	4.80688	2.96154	2	phosphate transporter PhoU
BC_4266	3.16594	3.91667	2.8874	2	phosphate transporter ATP-binding protein
BC_4267	4.19111	4.92994	4.70828	2	phosphate ABC transporter permease
BC_4268	3.14398	3.66571	3.04868	2	phosphate ABC transporter permease
BC_4361	1.71315	-4.09619	-4.86968	2	ferrichrome ABC transporter ATP-binding protein
BC_4362	0.0192574	-3.74305	-15.9765	2	ferrichrome ABC transporter permease
BC_4507	1.6138	-1.78847	-5.35345	2	Aquaporin
BC_4509	-1.90654	-3.52892	-5.559	2	Sodium export permease
BC_4742	-0.506649	-1.56933	-7.25903	2	ABC transporter permease
BC_4778	3.13053	6.7906	2.83831	2	ABC transporter substrate-binding protein
BC_4779	0.367218	3.56181	1.3046	2	ABC transporter ATP-binding protein
BC_4780	2.13076	4.63414	0.616397	2	ABC transporter permease
BC_4831	-0.41953	-2.83682	-4.29453	2	ABC transporter ATP-binding protein
BC_5043	-1.63262	-3.19973	-4.09973	2	Sodium/proton-dependent alanine carrier protein
BC_5051	-3.53021	-1.60446	-3.75846	2	Sodium/proton-dependent alanine carrier protein
BC_5093	-0.857507	2.10175	3.57262	2	xanthine permease
BC_5188	0.248761	-0.126772	-3.6179	2	peptide chain release factor 2
BC_5217	4.14309	6.86066	-8.77955	2	PTS system, lichenan oligosaccharide-specific IIB component
BC_5218	-0.0255312	-3.88512	-16.4855	2	proton/sodium-glutamate symport protein
BC_5228	-1.70123	-4.00861	-2.47498	2	L-lactate permease
BC_5284	-1.48098	-1.26256	-4.33653	2	ABC transporter permease
BC_5320	1.46565	2.08972	3.75573	2	PTS system, glucose-specific IIA component
BC_5380	-2.67977	-5.88232	-6.75704	2	ferrichrome-binding protein
BC_5383	-0.659385	-5.04242	-1.29094	2	ferrichrome ABC transporter permease
BC_5455	-0.380826	-0.96295	-4.51825	2	ATPase
BC_0401	1.38474	4.04722	4.70558	2.1	cystine transport system permease
BC_0402	2.4605	4.29674	5.4196	2.1	cystine-binding protein
BC_0403	1.2365	4.11923	4.70499	2.1	glutamine transport ATP-binding protein glnQ
BC_0593	-0.704677	-0.736966	-5.57263	2.1	alanine permease
BC_0639	8.69759	8.81795	1.7782	2.1	glutamine transport ATP-binding protein glnQ
BC_0640	15.7327	17.3603	7.71762	2.1	glutamine-binding protein
BC_0685	-0.165021	1.18988	-10.3935	2.1	branched chain amino acid ABC transporter carrier protein
BC_0820	-0.480434	-4.24536	-6.05896	2.1	branched chain amino acid ABC transporter carrier protein
BC_1441	0.389354	3.7791	5.14264	2.1	branched chain amino acid ABC transporter carrier protein
BC_1605	-3.60769	0.532955	1.36723	2.1	amino acid transporter LysE
BC_1609	1.54976	4.17239	5.94368	2.1	Sodium/proline symporter
BC_1836	-3.26193	-1.71077	-3.50657	2.1	branched chain amino acid ABC transporter carrier protein
BC_1927	2.10641	5.79374	6.66388	2.1	leucine-, isoleucine-, valine-, threonine-, and alanine-binding protein
BC_1928	2.03687	5.43547	6.31016	2.1	branched chain amino acid ABC transporter ATP-binding protein
BC_1929	0	14.2257	16.132	2.1	branched chain amino acid ABC transporter ATP-binding protein
BC_1930	1.37811	3.87527	5.63516	2.1	branched chain amino acid ABC transporter permease
BC_1931	2.50811	4.49687	5.71018	2.1	branched chain amino acid ABC transporter permease
BC_1940	1.25768	3.5057	4.79044	2.1	transport ATP-binding protein cydD
BC_2197	-1.64775	1.75334	3.12048	2.1	twin arginine translocase A
BC_2790	5.31266	7.62816	5.29372	2.1	glycine betaine transport system permease
BC_2980	-0.14448	-0.53495	-4.31288	2.1	arginine permease
BC_3398	0.00779302	-2.46986	-5.75494	2.1	Serine transporter
BC_4071	2.8241	5.61814	6.81731	2.1	Sodium/proline symporter
BC_4149	-2.26069	-3.47774	-1.41711	2.1	arginine ABC transporter permease
BC_4150	-2.13293	-2.90443	-0.297052	2.1	arginine-binding protein
BC_0337	18.303	21.1468	16.7855	3	hypothetical protein
BC_0410	-4.78327	-2.15364	-1.85868	3	Crp family transcriptional regulator
BC_1032	0.926923	2.82965	-13.2954	3	transcriptional repressor
BC_1253	0.0457572	-0.628778	-14.2877	3	PbsX family transcriptional regulator
BC_1743	-0.0799378	-0.00375362	-14.4535	3	two-component response regulator
BC_1842	-1.37674	-2.65723	-14.1188	3	RRF2 family protein
BC_1847	1.98183	1.97194	3.03662	3	MerR family transcriptional regulator
BC_1969	-0.557613	-1.59778	-3.20846	3	LytR family transcriptional regulator
BC_1998	1.88966	0.824627	3.7554	3	ArsR family transcriptional regulator
BC_2148	5.24106	5.62819	5.1596	3	response regulator aspartate phosphatase inhibitor
BC_2964	17.6718	18.1659	7.68643	3	deoxyribonucleoside regulator
BC_2965	6.41675	6.84911	-6.81636	3	autoinducer-2 (AI-2) kinase
BC_2979	-1.06486	1.7959	4.154	3	IclR family transcriptional regulator
BC_3519	1.54873	2.40279	3.39181	3	response regulator aspartate phosphatase inhibitor
BC_3610	17.09	18.519	12.5923	3	hypothetical protein
BC_3720	-0.862133	0.0414554	2.90477	3	DeoR family transcriptional regulator
BC_3740	0.0467319	2.75727	5.61919	3	ADA regulatory protein
BC_3967	0.94046	4.67367	5.03784	3	hypothetical protein
BC_4095	16.647	18.6116	14.0488	3	hypothetical protein
BC_4101	4.48267	9.47827	7.16698	3	CopG family transcriptional regulator
BC_4858	2.52128	5.06643	-13.0311	3	DnaK suppressor protein
BC_4995	-5.31442	-4.47367	-6.83797	3	regulatory protein (pfoS/R)
BC_5024	-3.91323	-0.282799	-14.0964	3	PbsX family transcriptional regulator
BC_5250	-4.69415	-4.47867	-14.5363	3	competence transcription factor ComK
BC_5349	-1.4489	-8.92357	-6.31652	3	PapR protein
BC_5350	-2.17706	-6.34109	-5.05494	3	transcriptional activator plcR
BC_5373	-0.846453	-0.914566	-6.16345	3	MerR family transcriptional regulator
BC_0477	3.55874	4.02718	-11.1589	3.1	transcriptional regulator
BC_0954	-3.05223	-3.99121	-8.766	3.1	tcdA-E operon negative regulator
BC_0984	0.122381	1.49493	2.68164	3.1	DNA-binding protein
BC_1316	-0.502459	2.05723	2.5803	3.1	PhaR protein
BC_1851	-6.92082	-17.2631	-17.2631	3.1	transcriptional regulator
BC_3518	-0.312414	2.96345	4.69025	3.1	response regulator aspartate phosphatase
BC_3747	-1.18455	-3.28395	-7.84995	3.1	sensory box/GGDEF family protein
BC_3841	0.754248	-4.45543	-1.26382	3.1	RNA binding protein
BC_4240	-1.91439	-1.77992	-3.3879	3.1	transcriptional regulator
BC_0356	1.326	4.10358	3.84485	3.2	sigma-54-dependent transcriptional activator
BC_2469	-1.25996	-1.37491	-12.4219	3.2	RNA polymerase ECF-type sigma factor
BC_4073	4.13157	5.3602	4.70695	3.2	anti-sigma F factor
BC_4074	3.38233	5.09657	3.88256	3.2	anti-sigma F factor antagonist
BC_5190	-2.48758	-0.851938	0.0588229	3.2	sigma (54) modulation protein / SSU ribosomal protein S30P
BC_2436	-4.54543	-0.511488	-0.374056	4	hypothetical protein
BC_3725	-0.862115	1.23569	4.55303	4	exochitinase
BC_1110	-4.18145	-11.154	-9.94347	4.1	cytotoxin K
BC_1809	-1.00106	-8.26416	-9.46901	4.1	non-hemolytic enterotoxin lytic component L2
BC_1810	-1.84821	-9.21305	-8.50886	4.1	non-hemolytic enterotoxin lytic component L1
BC_1811	-2.09156	-8.23573	-9.34614	4.1	enterotoxin C
BC_1909	-3.33799	-14.2494	-14.2494	4.1	XpaF1 protein
BC_2196	1.00053	1.71042	2.39145	4.1	hemolysin III
BC_3101	-2.7323	-7.77911	-17.8238	4.1	hemolysin BL binding component precursor
BC_3102	-2.67274	-7.86241	-10.3511	4.1	hemolysin BL binding component precursor
BC_3103	-2.433	-10.0005	-10.1766	4.1	hemolysin BL lytic component L1
BC_3104	-2.55706	-9.10676	-8.56372	4.1	hemolysin BL lytic component L2
BC_3458	-2.45698	0.765692	-15.3227	4.1	XpaF1 protein
BC_3761	-2.51855	-4.78773	-3.80387	4.1	1-phosphatidylinositol phosphodiesterase precursor
BC_0556	-2.4788	-11.3435	-8.03915	4.2	collagenase
BC_0666	-3.04122	-6.01429	-7.17883	4.2	immune inhibitor A precursor
BC_0670	-2.72865	-9.55909	-15.2636	4.2	phospholipase C
BC_0671	-3.04852	-7.73567	-11.7166	4.2	sphingomyelin phosphodiesterase
BC_0918	1.66901	2.7861	2.39085	4.2	hypothetical protein
BC_1284	2.95736	4.81113	6.51283	4.2	immune inhibitor A precursor
BC_1592	4.0589	7.54839	4.23183	4.2	cell surface protein
BC_2077	3.41137	3.54067	3.21622	4.2	hypothetical protein
BC_2302	-1.1283	-4.06938	-15.4289	4.2	2,3-dihydroxybenzoate-2,3-dehydrogenase
BC_2303	-0.911539	-3.04307	-14.7489	4.2	isochorismate synthase DhbC
BC_2305	-1.28762	-2.53461	-6.50649	4.2	isochorismatase
BC_2639	3.99894	7.72108	4.93729	4.2	cell surface protein
BC_2984	1.82426	2.66124	3.16885	4.2	immune inhibitor A precursor
BC_3021	0.481751	2.21266	2.77569	4.2	cytoplasmic protein
BC_3161	-1.1218	-3.76044	-3.95741	4.2	collagenase
BC_3546	2.0078	4.45319	2.5674	4.2	cell surface protein
BC_3547	1.59631	4.05064	1.63666	4.2	cell surface protein
BC_3716	2.89578	4.55795	4.91175	4.2	hypothetical protein
BC_3762	-2.7442	-10.8001	-5.91	4.2	collagenase
BC_4547	4.98063	0.482459	3.3232	4.2	cell surface protein
BC_4549	4.3227	0.491302	0.904178	4.2	cell surface protein
BC_5101	-3.47767	-5.02164	-3.35117	4.2	perfringolysin O precursor
BC_0857	1.96025	0.11329	-11.5971	4.3	hypothetical protein
BC_1206	7.00849	8.12611	2.73374	4.3	macrocin O-methyltransferase
BC_1210	3.47041	4.23983	-0.521189	4.3	hypothetical protein
BC_1211	3.78019	6.18918	2.58773	4.3	hypothetical protein
BC_1212	4.35819	6.93926	0.279095	4.3	glucose-1-phosphate thymidylyltransferase
BC_1248	3.76606	5.88415	2.79711	4.3	NADH oxidase
BC_1249	4.27952	5.43322	3.23786	4.3	cytoplasmic protein
BC_1250	4.31096	4.99863	1.78108	4.3	hypothetical protein
BC_1365	0.952791	2.52196	4.26718	4.3	isochorismatase
BC_1426	2.01301	8.10292	8.4954	4.3	uroporphyrin-III C-methyltransferase
BC_1427	1.46204	5.18985	4.76567	4.3	CbiX protein
BC_1428	3.04369	6.65603	6.95839	4.3	precorrin-2 dehydrogenase
BC_2133	-2.57187	-4.21674	-11.8743	4.3	CbiX protein
BC_2134	-2.98769	-4.04962	-6.24861	4.3	bifunctional uroporphyrinogen-III methyltransferase/uroporphyrinogen-III synthase
BC_2452	0.238662	3.00271	4.99406	4.3	peptide synthetase
BC_2553	-2.33734	-1.58498	-10.3627	4.3	hypothetical protein
BC_2687	1.24705	5.43688	0.465787	4.3	hypothetical protein
BC_2966	16.7091	17.7159	10.2408	4.3	polyketide synthase
BC_4468	2.84335	3.26542	3.62005	4.3	glutamate-1-semialdehyde aminotransferase
BC_5079	-1.90149	3.60055	4.62045	4.3	Short chain dehydrogenase
BC_5080	-1.58327	3.00122	3.75232	4.3	methyltransferase
BC_5081	-0.863155	3.27195	4.33218	4.3	NADH oxidase
BC_5082	-2.42754	3.20223	4.32195	4.3	hypothetical protein
BC_5083	-2.32595	2.05617	3.33625	4.3	lantibiotic biosynthesis protein
BC_5084	-1.7604	2.48313	3.68541	4.3	lanthionine biosynthesis protein
BC_5085	-0.766844	3.52372	3.35982	4.3	cytoplasmic protein
BC_5086	-1.76339	2.82917	4.04448	4.3	lantibiotic biosynthesis protein
BC_5087	2.84713	3.60603	3.01671	4.3	lantibiotic precursor peptide
BC_5088	2.8142	3.73908	3.1421	4.3	lantibiotic precursor peptide
BC_5089	2.60955	3.64968	2.89517	4.3	lantibiotic precursor peptide
BC_5090	2.60835	2.87418	3.13139	4.3	lantibiotic precursor peptide
BC_5115	-2.0405	-3.47627	-6.18514	4.3	transposase
BC_5116	-4.05403	-4.44164	-6.57018	4.3	hypothetical protein
BC_5117	-2.63458	-3.87268	-5.83493	4.3	ABC transporter permease
BC_5118	-4.06085	-4.72237	-9.04075	4.3	ABC transporter ATP-binding protein
BC_5119	-3.92546	-4.78993	-6.0087	4.3	hypothetical protein
BC_5120	-3.63084	-4.83428	-7.19133	4.3	cytoplasmic protein
BC_5121	-3.93972	-5.6258	-8.69004	4.3	hypothetical protein
BC_5122	-2.69879	-5.06601	-4.66401	4.3	cytoplasmic protein
BC_5123	-3.76858	-5.01877	-8.28723	4.3	hypothetical protein
BC_5124	-3.60096	-3.71705	-4.70437	4.3	hypothetical protein
BC_5125	-3.07462	-3.08102	-4.42452	4.3	hypothetical protein
BC_5241	-3.74619	-5.33385	-5.71282	4.3	hypothetical protein
BC_0225	0.26632	0.639885	-12.4117	4.4	drug/metabolite exporter family protein
BC_0758	-0.359003	0.180254	-6.66948	4.4	MarR family transcriptional regulator
BC_0853	0.266128	-0.408185	-11.4999	4.4	quaternary ammonium compound-resistance protein
BC_0855	0.00810073	-1.37639	-2.81358	4.4	multidrug resistance protein B
BC_0871	-2.92998	-0.447004	1.51606	4.4	multidrug ABC transporter permease/ATP-binding protein
BC_0961	3.79974	4.5258	4.61516	4.4	TetR family transcriptional regulator
BC_0975	-1.90706	-7.37525	-2.54906	4.4	MarR family transcriptional regulator
BC_1379	0.889155	2.26368	4.06206	4.4	gentamicin resistance protein
BC_1383	0.240434	-0.768818	-5.55748	4.4	multidrug efflux protein
BC_1818	-0.22698	-1.03994	-4.32988	4.4	TetR family transcriptional regulator
BC_2061	0.671258	0.870873	3.5136	4.4	multidrug resistance protein B
BC_2350	2.87533	1.67235	-10.7442	4.4	drug/metabolite exporter family protein
BC_2673	11.2473	11.552	9.13337	4.4	tetracycline resistance determinant tetV
BC_2724	0.680796	-0.370585	-5.9876	4.4	LAAC
BC_3191	0.795944	1.4387	-11.7202	4.4	drug/metabolite exporter family protein
BC_3197	1.41215	4.83321	5.44164	4.4	tetracycline resistance determinant tetV
BC_3231	2.21191	4.10799	3.90262	4.4	microcin C7 self-immunity protein mccF
BC_3533	2.47266	2.95937	2.73238	4.4	vancomycin B-type resistance protein vanW
BC_3545	3.18282	6.0693	3.87495	4.4	chloramphenicol acetyltransferase
BC_3919	-0.77753	-1.55785	-4.42082	4.4	hypothetical protein
BC_4651	0.541765	1.3168	-11.7122	4.4	drug/metabolite exporter family protein
BC_4707	0.202792	-2.20616	-4.41894	4.4	multidrug resistance protein B
BC_5068	2.11151	1.8102	-14.5067	4.4	camphor resistance protein CrcB
BC_0081	-5.31444	-1.09859	-3.40019	5	2-amino-4-hydroxy-6-hydroxymethyldihydropteridine pyrophosphokinase
BC_0548	5.25292	6.42866	1.4641	5	Serine protein kinase
BC_1515	-1.27919	-2.08853	-2.77372	5	nucleoside diphosphate kinase
BC_1702	2.10879	3.65932	2.06577	5	hypothetical protein
BC_1742	0.119755	-3.06164	-13.1266	5	two component system histidine kinase
BC_1966	-0.0922877	2.10358	4.24918	5	homoserine kinase
BC_3323	0.955824	3.28255	-10.8271	5	pyruvate kinase
BC_3478	-0.509996	-0.0293558	-3.32634	5	phosphoglycerate mutase
BC_3719	1.28738	1.38947	3.75888	5	1-phosphofructokinase
BC_4161	0.542352	0.10516	-2.79985	5	butyrate kinase
BC_4642	-4.36064	-2.25355	-3.09068	5	inorganic polyphosphate/ATP-NAD kinase
BC_5330	0.419803	-2.53485	-3.24564	5	thymidine kinase
BC_2260	2.69132	2.22126	3.27364	5.1	phosphatidylglycerophosphatase B
BC_4511	-1.73462	-5.14279	-6.57495	5.1	acid phosphatase
BC_4636	0.793117	3.89741	2.58314	5.1	MutT/nudix family protein
BC_5025	-4.45876	-1.65204	-1.17492	5.1	alkaline phosphatase
BC_0260	1.71617	3.9645	1.4321	6	UV damage endonuclease
BC_0862	-1.02032	2.55315	4.22467	6	protease I
BC_0886	4.78079	6.42029	1.68538	6	HAD superfamily hydrolase
BC_1624	-1.95391	-3.86416	-8.47272	6	HAD superfamily hydrolase
BC_1672	-5.31711	-0.375469	1.97618	6	metal-dependent hydrolase related to alanyl-tRNA synthetase
BC_1700	4.81002	5.90442	0.873517	6	glycosyl hydrolase
BC_1717	2.3697	3.7189	2.97288	6	peptidase E
BC_1852	-4.60874	-8.97275	-13.0443	6	exonuclease SbcC
BC_1963	-0.949254	1.28211	3.90445	6	phosphohydrolase (MutT/nudix family protein)
BC_2012	-5.55449	-0.185205	1.38423	6	hypothetical protein
BC_2054	0.707407	2.84392	3.09643	6	amidase
BC_2141	10.8302	16.5163	10.731	6	lipase
BC_2167	2.47262	4.96385	5.22096	6	bacillolysin
BC_2171	2.01963	3.55301	4.95436	6	proline iminopeptidase
BC_2296	-3.59984	-0.984257	-0.672203	6	exonuclease SbcC
BC_2439	-1.47845	-1.79461	-3.22947	6	aminoacyl-histidine dipeptidase
BC_2476	2.06693	2.30175	3.21355	6	phosphoesterase
BC_2506	-1.56385	-1.84492	-4.31897	6	bacillolysin
BC_2537	1.96079	2.90258	1.86884	6	acetamidase
BC_2597	11.7429	13.0223	12.6114	6	Phage protein
BC_2677	4.08257	6.30828	4.50555	6	L-alanyl-D-glutamate peptidase
BC_2697	-2.09334	-1.98195	-16.174	6	translation initiation inhibitor
BC_2735	-2.1268	-7.27905	-8.14951	6	bacillolysin
BC_2861	2.54491	4.34716	5.60041	6	x-prolyl-dipeptidyl aminopeptidase
BC_3088	-3.60446	-1.32804	-0.182792	6	metal-dependent hydrolase
BC_3121	-1.85178	-3.25022	-3.97524	6	5'-nucleotidase
BC_3131	2.00042	2.79195	4.29921	6	hypothetical protein
BC_3240	10.3089	10.7328	12.8359	6	thermitase
BC_3367	0.0808915	1.99496	3.84437	6	hypothetical protein
BC_3384	-3.57948	-7.15183	-15.3209	6	enhancin
BC_3775	0.176568	2.78865	3.79939	6	microsomal dipeptidase
BC_3975	0.314222	-2.43825	-3.96005	6	HAD superfamily hydrolase
BC_4100	-3.13212	1.4493	3.05964	6	5'-nucleotidase
BC_4198	-0.152182	-1.66046	-3.02343	6	Xaa-Pro dipeptidase
BC_4753	0.778165	3.21266	1.92575	6	lysophospholipase L2
BC_4904	9.46351	15.0428	0	6	alpha/beta hydrolase
BC_4999	-3.14824	-7.3458	-6.65213	6	CAAX amino protease
BC_5066	-4.34819	-4.58901	-5.76345	6	endonuclease/exonuclease/phosphatase family protein
BC_5184	3.25792	3.66192	4.36813	6	carboxyl-terminal protease
BC_5351	-1.95828	-11.0704	-10.3711	6	bacillolysin
BC_5359	1.1243	2.80276	4.16165	6	aminopeptidase
BC_0887	0.709454	-1.68196	-4.10703	7	collagen adhesion protein
BC_1060	5.98449	3.14156	2.08886	7	collagen adhesion protein
BC_1278	7.8021	9.2762	9.40013	7	Signal peptidase I
BC_1279	8.56789	11.3088	10.1697	7	spore coat-associated protein N
BC_1281	6.15566	8.5175	6.9077	7	cell envelope-bound metalloprotease (camelysin)
BC_1282	1.93897	2.46966	3.97147	7	SinR protein
BC_1283	4.83499	5.54969	6.10834	7	SinI protein
BC_2569	3.43088	8.12358	3.74058	7	triple helix repeat-containing collagen
BC_2570	1.40933	3.34783	1.75601	7	triple helix repeat-containing collagen
BC_3712	5.61225	10.6655	5.99226	7	hypothetical protein
BC_4527	0.439131	4.33075	1.26629	7	hypothetical protein
BC_4725	4.93216	6.03744	0.252016	7	hypothetical protein
BC_4736	14.5357	18.9376	12.2652	7	VrrB
BC_5056	3.01509	5.53669	-12.7634	7	collagen adhesion protein
BC_5357	-0.023077	-2.28566	-5.07745	7	collagen adhesion protein
BC_0171	4.91317	3.49166	-12.575	8	chitooligosaccharide deacetylase
BC_0487	12.4307	15.1737	12.2128	8	UDP-N-acetyl-D-mannosamine 6-dehydrogenase
BC_0677	0.470125	-1.90391	-3.08665	8	undecaprenyl pyrophosphate phosphatase
BC_0895	1.43812	0.331263	-3.43959	8	pyruvyl-transferase
BC_1171	11.5924	16.4026	0	8	glucose epimerase
BC_1204	8.06778	9.52538	5.08861	8	glycosyltransferase
BC_1208	4.99655	6.74344	1.04486	8	Beta 1,4 glucosyltransferase
BC_1209	5.95235	7.90741	2.45961	8	O-antigen biosynthesis protein rfbC
BC_1213	3.37931	5.84818	-1.63106	8	dTDP-4-dehydrorhamnose 3,5-epimerase
BC_1214	3.09637	5.17498	0.916478	8	dTDP-glucose 4,6-dehydratase
BC_1583	6.00048	7.28642	8.30749	8	O-acetyl transferase
BC_1584	4.87836	5.41434	7.61431	8	capsular polysaccharide protein CpsC
BC_1585	2.46383	4.8434	4.74768	8	tyrosine-protein kinase cpsD
BC_1586	4.12658	4.84385	6.51621	8	undecaprenyl-phosphate galactosephosphotransferase
BC_1587	3.1976	4.09202	5.24275	8	oligosaccharide translocase (flippase)
BC_1588	5.18232	7.8674	8.18768	8	secreted polysaccharide polymerase
BC_1589	1.32115	3.78533	4.32317	8	N-acetylgalactosaminyl-diphosphoundecaprenol glucuronosyltransferase
BC_1590	2.30969	5.19555	5.03782	8	mannosyl transferase
BC_1944	4.65286	5.44632	2.4017	8	lipopolysaccharide biosynthesis protein
BC_2530	1.6729	2.19223	3.52183	8	dTDP-glucose 4,6-dehydratase
BC_2711	7.33746	7.47848	5.99781	8	undecaprenyl pyrophosphate phosphatase
BC_3358	0.855426	6.08821	3.15165	8	glucose-1-phosphate cytidylyltransferase
BC_3359	2.31039	6.08367	3.39161	8	CDP-glucose 4,6-dehydratase
BC_3360	12.5198	16.0419	14.1916	8	methyltransferase
BC_3361	3.01573	6.03715	4.27788	8	CDP-4-dehydro-6-deoxy-D-gulose 4-reductase
BC_3515	4.68059	6.94566	2.97159	8	glycosyltransferase
BC_3517	5.59857	8.53783	5.7508	8	CDP-glucose 4,6-dehydratase
BC_3750	7.43198	12.5419	11.3775	8	UDP-N-acetylglucosamine 4,6-dehydratase
BC_4652	1.8336	4.30909	4.03563	8	transcriptional regulator IcaR
BC_4867	0.134453	3.37807	3.45934	8	glycogen branching enzyme
BC_5268	-0.37931	-0.945206	-3.4055	8	secreted polysaccharide polymerase
BC_5270	0.837731	-0.562219	-4.85138	8	undecaprenyl-phosphate galactosephosphotransferase
BC_5279	2.49085	2.49393	2.4264	8	tyrosine-protein kinase
BC_1625	-3.41531	-6.94625	-17.5732	9	flagellar motor protein MotP
BC_1627	-1.95655	-2.29714	-4.12321	9	chemotaxis protein CheY
BC_1628	-3.12799	-5.91191	-7.06173	9	chemotaxis protein CheA
BC_1629	-3.82313	-4.54317	-5.74848	9	flagellar motor switch protein
BC_1633	-1.13107	-2.60668	-3.00981	9	hypothetical protein
BC_1636	-3.30409	-6.7598	-8.002	9	flagellar hook-associated protein FlgK
BC_1637	-3.06276	-4.58761	-6.91686	9	flagellar hook-associated protein FlgL
BC_1638	-2.96599	-5.09892	-6.53501	9	flagellar capping protein
BC_1639	-2.74062	-4.06453	-5.51481	9	flagellar protein fliS
BC_1641	-2.05808	-4.67228	-8.67897	9	flagellar basal-body rod protein FlgB
BC_1642	-3.76401	-5.2521	-6.0978	9	flagellar basal body rod protein FlgC
BC_1643	-2.36001	-5.81543	-6.28136	9	flagellar hook-basal body protein FliE
BC_1644	-3.12145	-4.46751	-7.83802	9	flagellar MS-ring protein
BC_1645	-2.8101	-5.55374	-6.36689	9	flagellar motor switch protein G
BC_1646	-2.46107	-5.1778	-8.54666	9	flagellar assembly protein H
BC_1647	-2.75514	-5.38056	-6.10579	9	flagellum-specific ATP synthase
BC_1650	-2.70918	-5.42045	-9.00493	9	flagellar basal body rod modification protein
BC_1651	-4.08002	-4.74184	-4.87206	9	flagellar hook protein FlgE
BC_1654	-3.95827	-5.4869	-6.12674	9	chemotaxis protein CheV
BC_1655	0.552309	2.46251	3.5746	9	hypothetical protein
BC_1656	-3.24524	-5.13213	-5.13453	9	flagellin
BC_1657	-3.75481	-7.16038	-9.88431	9	flagellin
BC_1658	-3.07503	-7.1926	-13.0323	9	flagellin
BC_1659	-3.12565	-7.20006	-12.4106	9	flagellin
BC_1661	-2.06241	-4.58736	-8.96117	9	flagellar motor switch protein
BC_1662	-2.30375	-4.4785	-6.28132	9	flagellar motor switch protein FliM
BC_1663	-2.70295	-4.15299	-6.6828	9	flagellar motor switch protein
BC_1664	-2.35634	-4.64486	-4.93112	9	flagellar motor switch protein fliN
BC_1665	-2.28075	-4.98513	-11.8428	9	flagellar biosynthesis protein FliP
BC_1666	-2.12621	-4.75287	-8.56104	9	flagellar biosynthesis protein FliQ
BC_1667	-2.09678	-4.74358	-8.84832	9	flagellar biosynthesis protein FliR
BC_1668	-1.7676	-4.4942	-10.9222	9	flagellar biosynthesis protein FlhB
BC_1671	-2.6956	-6.07722	-9.89589	9	flagellar basal body rod protein FlgG
BC_4512	-2.77059	-5.4329	-6.53803	9	flagellar motor protein MotB
BC_4513	-2.56908	-4.42256	-5.76955	9	flagellar motor protein MotA
BC_0070	-0.934875	-3.91027	-1.03472	10	cell cycle protein MesJ
BC_0128	-0.301973	-2.16802	-3.356	10	elongation factor G
BC_0158	-0.0543738	-1.95311	-2.69651	10	DNA-directed RNA polymerase subunit alpha
BC_0687	-2.38752	-5.14944	-3.04899	10	hypothetical protein
BC_1461	-2.37173	-0.231639	0.166311	10	DNA integration/recombination/invertion protein
BC_1562	1.4808	1.60987	2.47234	10	cell division protein DivIVA
BC_1799	-0.73501	1.48068	2.89008	10	ribosomal-protein-alanine acetyltransferase
BC_1855	-4.69927	-7.27638	-18.0436	10	chromosome segregation ATPase
BC_1861	-3.74591	-5.92225	-5.67443	10	DNA/RNA helicase
BC_1920	-0.999797	-5.00514	-13.1251	10	Phage protein
BC_1992	-2.8889	-3.02828	-0.451335	10	hypothetical protein
BC_2169	-0.899433	1.57992	3.03812	10	aspartyl-tRNA synthetase
BC_2186	-3.88311	0.238582	0.259528	10	hypothetical protein
BC_2228	3.60714	5.26221	1.08578	10	hypothetical protein
BC_2239	7.34349	10.3597	8.71954	10	polar chromosome segregation protein
BC_2313	4.91198	5.5249	4.80097	10	DNA-binding protein HU
BC_2345	0.946649	1.42702	2.51004	10	transposase
BC_2564	-12.5521	-12.5521	-2.21325	10	Phage protein
BC_2575	2.32879	3.10763	-11.2656	10	DNA integration/recombination/invertion protein
BC_2615	-0.33893	1.41287	2.82489	10	transposase
BC_2645	3.63832	5.88767	5.41817	10	ribosomal-protein-alanine acetyltransferase
BC_2696	12.872	9.82663	12.7058	10	intein-containing protein
BC_2994	13.7358	16.7372	0	10	hypothetical protein
BC_3082	1.82852	3.35287	3.77871	10	ribosomal-protein-alanine acetyltransferase
BC_3130	2.73217	2.13122	4.48516	10	hypothetical protein
BC_3527	-0.341799	-3.63988	-6.63207	10	hypothetical protein
BC_3711	2.65218	4.36217	4.58121	10	DNA integration/recombination/invertion protein
BC_3741	0.882339	4.26437	5.70126	10	O6-methylguanine-DNA methyltransferase
BC_3742	0.144177	3.2798	5.09072	10	DNA-3-methyladenine glycosylase II
BC_3805	0.348171	-1.16896	-2.69675	10	polynucleotide phosphorylase
BC_3896	0.511741	0.290131	-2.46798	10	cell division protein DivIVA
BC_3987	-0.687046	-1.65889	-16.9313	10	NRDH-redoxin
BC_4185	5.94488	9.42197	1.08133	10	hypothetical protein
BC_4227	2.24108	3.894	0.564245	10	SNF2 family DNA/RNA helicase
BC_4237	2.06416	-11.7512	2.13297	10	ComG operon protein 3
BC_4281	3.10625	4.69747	-2.1044	10	hypothetical protein
BC_4325	10.5513	12.0931	6.72463	10	late competence protein ComER
BC_4327	-0.161619	-1.02962	-2.14312	10	iojap superfamily protein
BC_4369	0.633847	2.42255	3.42318	10	dimethyladenosine transferase
BC_4397	-0.411539	-1.69919	-2.32814	10	aspartyl-tRNA synthetase
BC_4434	-0.249865	-2.50861	-3.15469	10	GTPase ObgE
BC_4561	-3.78722	-1.50222	-2.43501	10	phenylalanyl-tRNA synthetase subunit alpha
BC_4737	-0.682897	-5.16591	-1.17655	10	leucyl-tRNA synthetase
BC_4876	0.486922	-1.90647	-2.86482	10
BC_5069	3.34878	5.11765	2.38098	10	hypothetical protein
BC_5126	-2.85466	-3.55726	-4.87267	10	transposase
BC_5127	-2.46138	-3.59023	-5.22354	10	transposase
BC_5467	-0.163783	-1.86359	-2.89784	10
BC_0117	-0.665801	-2.55168	-4.02385	10.6	50S ribosomal protein L11
BC_0118	-0.468155	-2.18775	-3.0094	10.6	50S ribosomal protein L1
BC_0119	-0.305024	-2.41449	-3.96387	10.6	50S ribosomal protein L10
BC_0120	-1.26796	-3.42663	-3.80814	10.6	50S ribosomal protein L7/L12
BC_0121	0.0836062	-3.12762	-2.76762	10.6	16S rRNA m(2)G 1207 methyltransferase
BC_0125	-0.0758936	-1.71051	-2.80135	10.6	30S ribosomal protein S12
BC_0126	-0.147735	-1.86744	-3.6956	10.6	30S ribosomal protein S7
BC_0130	-0.648804	-1.68176	-3.52628	10.6	30S ribosomal protein S10
BC_0132	-0.734744	-1.94635	-2.67176	10.6	50S ribosomal protein L4
BC_0134	-0.809057	-1.73585	-2.45268	10.6	50S ribosomal protein L2
BC_0135	-1.0531	-2.46386	-3.12926	10.6	30S ribosomal protein S19
BC_0136	-0.708675	-1.90028	-2.48148	10.6	50S ribosomal protein L22
BC_0138	-0.681446	-2.0139	-3.45592	10.6	50S ribosomal protein L16
BC_0143	-0.669979	-2.91907	-3.63939	10.6	50S ribosomal protein L5
BC_0144	-0.555597	-1.81496	-3.45539	10.6	30S ribosomal protein S14
BC_0145	-0.663533	-2.31401	-3.09369	10.6	30S ribosomal protein S8
BC_0146	-0.535253	-2.14482	-3.33858	10.6	50S ribosomal protein L6
BC_0147	-1.47948	-2.45056	-3.10068	10.6	50S ribosomal protein L18
BC_0149	-1.35641	-2.34202	-2.86665	10.6	50S ribosomal protein L30
BC_0150	-0.424696	-3.23614	-2.5601	10.6	50S ribosomal protein L15
BC_0159	-1.25624	-3.21969	-2.24346	10.6	50S ribosomal protein L17
BC_0164	0.0813381	-1.63095	-2.44247	10.6	50S ribosomal protein L13
BC_0288	0.77132	0.0972589	-3.21833	10.6	ribosomal-protein-alanine acetyltransferase
BC_0683	-3.81596	-7.48045	-7.22564	10.6	hypothetical protein
BC_1200	0.375871	-4.42177	-1.83322	10.6	ribosomal large subunit pseudouridine synthase D
BC_2005	-0.332016	1.69998	3.59029	10.6	ribosome-associated GTPase
BC_3344	2.04653	2.66473	3.78464	10.6	ribosomal-protein-alanine acetyltransferase
BC_3772	-0.342497	-4.02171	-0.221546	10.6	(dimethylallyl)adenosine tRNA methylthiotransferase
BC_3840	-0.348527	-1.18222	-2.49414	10.6	16S rRNA-processing protein RimM
BC_4320	0.323155	-2.07863	-2.37496	10.6	30S ribosomal protein S20
BC_4436	-0.407039	-2.18859	-3.45113	10.6	50S ribosomal protein L27
BC_4438	-0.90016	-2.33381	-2.86244	10.6	50S ribosomal protein L21
BC_4473	0.82077	1.92828	2.44053	10.6	glutamyl-tRNA reductase
BC_4574	0.312548	-1.41166	-2.51471	10.6	50S ribosomal protein L35
BC_4655	-0.250897	-1.97664	-2.75512	10.6	30S ribosomal protein S4
BC_4689	3.84023	2.84766	2.27456	10.6	tRNA-binding domain-containing protein
BC_5456	-0.23608	-0.872535	-3.46591	10.6	rRNA large subunit methyltransferase
BC_5474	-3.74183	-1.76176	-2.06136	10.6	30S ribosomal protein S18
BC_2662	2.01193	3.94582	4.20153	11	division specific D,D-transpeptidase / cell division protein ftsI
BC_0047	1.456	4.68701	-1.39836	11	sporulation-specific protease YabG
BC_0049	2.18035	5.26481	2.16843	11	SspF protein
BC_0069	1.40733	5.72543	4.01766	11	stage II sporulation protein E
BC_0114	1.53782	3.01867	4.41687	11	RNA polymerase factor sigma-70
BC_0166	0.665653	3.05145	-12.217	11	hypothetical protein
BC_0167	-2.46897	3.07795	-13.2369	11	spore-specific N-acetylmuramoyl-L-alanine amidase
BC_0169	4.75069	7.35964	5.15499	11	spore germination protein GerD
BC_0389	2.67376	8.54835	5.36131	11	spore coat protein B
BC_0390	6.40946	11.8133	6.21316	11	spore coat protein B
BC_0501	7.41613	12.3164	8.89928	11	acid-soluble spore protein K
BC_0506	5.07495	8.7777	3.97054	11	small, acid-soluble spore protein gamma-type
BC_0551	3.39918	4.73903	-0.183973	11	hypothetical protein
BC_0614	1.35896	2.93066	-13.1764	11	acid-soluble spore protein H
BC_0783	11.5321	14.8982	12.842	11	GerC family spore germination protein
BC_0787	5.42818	6.46582	-1.47048	11	stage V sporulation protein R
BC_0821	5.7483	7.38224	0.601781	11	CotJC protein
BC_0822	17.7568	20.0044	0	11	CotJB protein
BC_0823	16.2649	18.7886	11.7798	11	CotJA protein
BC_0875	7.01289	10.6637	2.10688	11	small acid-soluble spore protein
BC_0877	7.49967	8.62936	5.66226	11	hypothetical protein
BC_0987	13.8482	19.5772	16.6099	11	hypothetical protein
BC_1028	5.84905	6.21889	3.91957	11	hypothetical protein
BC_1117	0.422995	-3.33095	0.244364	11	hypothetical protein
BC_1140	5.132	7.21078	-0.479692	11	spore germination protein PF
BC_1141	2.02443	4.86094	0.954393	11	spore germination protein PE
BC_1142	5.49678	7.01696	2.13325	11	spore germination protein PD
BC_1143	3.18217	4.69784	0.768512	11	spore germination protein PC
BC_1207	6.4415	10.2454	6.37148	11	collagen-like exosporium surface protein
BC_1217	5.66154	7.74777	-0.858606	11	hypothetical protein
BC_1218	5.50212	10.232	6.07498	11	spore coat protein Y
BC_1221	4.29243	9.14459	5.99426	11	hypothetical protein
BC_1222	7.46112	9.24447	3.18286	11	spore coat protein Y
BC_1322	5.11462	7.61458	-11.2837	11	hypothetical protein
BC_1335	1.77421	4.57344	2.62667	11	stage 0 sporulation regulatory protein
BC_1340	-0.454875	2.19141	3.7139	11	sporulation kinase KinE
BC_1392	2.70079	7.0123	-0.868208	11	hypothetical protein
BC_1502	5.92378	8.15829	5.29901	11	hypothetical protein
BC_1506	3.58099	9.09245	3.05431	11	hypothetical protein
BC_1509	5.69925	6.41827	2.4001	11	stage IV sporulation protein A
BC_1559	5.42767	10.8671	8.34105	11	hypothetical protein
BC_1560	9.6644	14.3025	10.9148	11	spore coat protein D
BC_1679	2.69778	4.52362	1.94213	11	small acid soluble spore protein
BC_1984	7.28189	10.2151	4.85209	11	small acid-soluble spore protein
BC_2030	6.49838	10.9881	6.85698	11	spore coat protein G
BC_2095	14.8942	16.4242	10.1684	11	hypothetical protein
BC_2138	2.1338	5.74609	3.27746	11	hypothetical protein
BC_2142	-0.319935	2.59024	3.71002	11	stage V sporulation protein S
BC_2207	3.0993	5.78408	2.57779	11	sporulation-specific N-acetylmuramoyl-L-alanine amidase
BC_2259	3.21384	3.81095	3.80392	11	sporulation-control protein
BC_2270	-0.443025	4.83135	1.55548	11	hypothetical protein
BC_2276	15.4227	17.9428	8.10968	11	spore germination protein PF
BC_2353	1.47348	2.6115	3.4576	11	stage 0 sporulation regulatory protein
BC_2380	13.4353	15.227	13.7624	11	hypothetical protein
BC_2382	4.41465	10.035	6.94744	11	hypothetical protein
BC_2423	11.3063	20.7638	15.1784	11	hypothetical protein
BC_2426	4.68783	10.3709	7.95574	11	hypothetical protein
BC_2536	15.0776	18.8982	11.219	11	cell wall hydrolase cwlJ
BC_2752	2.53123	5.4281	-10.5418	11	hypothetical protein
BC_2753	3.50816	6.92591	-9.11248	11	cell wall hydrolase cwlJ
BC_2872	2.61442	8.91516	6.8641	11	spore coat protein X
BC_2873	6.09098	11.6505	9.09191	11	spore coat protein W
BC_2874	13.9463	20.1847	17.7428	11	spore coat protein X
BC_2893	9.35503	13.6037	8.42937	11	hypothetical protein
BC_3106	1.84256	2.92708	2.72177	11	small acid-soluble spore protein
BC_3111	12.1624	13.212	0	11	spore germination protein BB
BC_3481	2.08263	5.4441	4.21447	11	triple helix repeat-containing collagen
BC_3607	4.90166	6.28186	1.87249	11	spore peptidoglycan hydrolase (N-acetylglucosaminidase)
BC_3608	16.6765	18.9837	13.1743	11	small acid-soluble spore protein Tlp
BC_3609	5.91473	8.44453	1.35828	11	acid-soluble spore protein N
BC_3619	-0.471139	4.90411	2.4569	11	hypothetical protein
BC_3621	11.9942	17.4324	12.8117	11	spore coat protein M
BC_3770	4.77892	8.59808	2.87988	11	spore coat protein E
BC_3800	4.08603	7.28931	4.58729	11	dipicolinate synthase subunit B
BC_3801	4.1903	8.75099	5.08691	11	dipicolinate synthase subunit A
BC_3802	12.6407	14.9996	14.7409	11	hypothetical protein
BC_3902	14.3217	16.7241	11.3432	11	hypothetical protein
BC_3903	17.1653	18.3012	13.5315	11	sporulation sigma factor SigG
BC_3904	3.08048	4.56297	3.62153	11	sporulation sigma factor SigE
BC_3905	4.74198	5.87805	4.77357	11	sporulation sigma-E factor processing peptidase
BC_3922	2.34748	3.64513	-2.1588	11	prespore specific transcriptional activator rsfA
BC_3928	3.83159	4.68138	-10.5789	11	hypothetical protein
BC_4066	11.5161	13.1922	0	11	stage V sporulation protein AE
BC_4067	12.3434	13.8334	8.90412	11	stage V sporulation protein AD
BC_4070	10.648	13.0474	11.7343	11	stage V sporulation protein AA
BC_4072	3.81068	4.91007	4.19223	11	sporulation sigma factor SigF
BC_4172	0.762732	3.62765	0.602889	11	stage IV sporulation protein B
BC_4186	4.29721	4.40408	0.994469	11	stage III sporulation protein AH
BC_4187	7.29826	6.9714	2.12095	11	stage III sporulation protein AG
BC_4188	7.91451	7.42004	2.80726	11	stage III sporulation protein AF
BC_4190	4.13496	3.63202	-12.3554	11	stage III sporulation protein AD
BC_4191	14.8632	16.9568	0	11	stage III sporulation protein AC
BC_4192	4.19575	2.56442	-12.721	11	stage III sporulation protein SpoAB
BC_4205	2.24751	6.0352	2.85018	11	spore photoproduct lyase
BC_4336	0.321266	4.51301	0.328375	11	sporulation sigma factor SigK
BC_4407	14.8232	15.2182	10.9911	11	stage V sporulation protein B
BC_4417	1.8707	4.623	-11.7063	11	BofC protein
BC_4419	7.45945	11.1562	5.83721	11	hypothetical protein
BC_4420	6.68861	7.97073	4.12766	11	SpoVID-dependent spore coat assembly factor SafA
BC_4435	0.00084896	-1.48949	-3.24605	11	sporulation initiation phosphotransferase B
BC_4466	5.85096	3.88729	1.93107	11	CotS-related protein
BC_4467	6.36676	9.3042	4.61022	11	stage VI sporulation protein D
BC_4495	4.81177	3.91832	-2.23966	11	germination protein germ
BC_4501	2.10064	7.16225	2.82517	11	germination protein gerE
BC_4563	14.4791	17.7588	0	11	small acid-soluble spore protein SspI
BC_4577	3.74514	4.28159	-11.3561	11	hypothetical protein
BC_4606	14.3542	14.1821	0	11	hypothetical protein
BC_4640	6.01115	7.29815	4.16797	11	hypothetical protein
BC_4712	4.96152	5.60833	-0.333245	11	hypothetical protein
BC_4726	1.37404	5.08652	0.944428	11	hypothetical protein
BC_4727	2.98354	7.22631	2.40992	11	hypothetical protein
BC_4794	2.05147	3.65032	-1.55911	11	spore germination protein PF
BC_4967	4.76555	7.98508	4.34671	11	hypothetical protein
BC_4997	2.59013	5.24165	-14.4001	11	hypothetical protein
BC_5146	0.844133	3.86626	-11.8376	11	hypothetical protein
BC_5147	14.5815	16.5802	0	11	stage V sporulation protein AC
BC_5148	5.49199	7.2868	2.83786	11	stage V sporulation protein AD
BC_5149	14.5893	16.9376	0	11	stage V sporulation protein AE
BC_5282	19.5469	21.3394	14.0627	11	stage III sporulation protein D
BC_5283	4.54647	4.18386	-1.84006	11	stage II sporulation protein Q
BC_5287	7.25532	9.17376	-8.97577	11	stage II sporulation protein D
BC_5385	5.71351	6.19823	0.747653	11	prespore specific transcriptional activator rsfA
BC_5390	6.83994	7.89813	-1.47981	11	cell wall hydrolase cwlJ
BC_5391	6.29689	6.76017	-0.923866	11	hypothetical protein
BC_5480	17.7651	18.5273	15.0859	11	hypothetical protein
BC_5482	-3.30926	0.362044	0.772139	11	sporulation initiation inhibitor protein soj
BC_0074	0.0914572	-0.400524	-3.89828	13	Hsp33-like chaperonin
BC_0319	7.11398	8.55302	-7.24132	13	hypothetical protein
BC_0507	15.2401	18.1491	14.7096	13	hypothetical protein
BC_0644	-2.3432	-2.39837	-3.54703	13	OsmC-like protein
BC_0824	12.1198	14.7993	11.4776	13	lactoylglutathione lyase (glyoxalase I)
BC_1024	-2.14628	-2.13661	-5.11247	13	glyoxalase family protein
BC_1303	0.716744	-3.4503	-4.84474	13	(S)-2-hydroxy-acid oxidase, iron-sulfur chain
BC_1468	4.69615	7.52564	3.29372	13	superoxide dismutase
BC_1603	-1.64597	-2.5004	-3.27893	13	cold shock protein
BC_1701	2.63787	4.24847	4.41295	13	cobalt-zinc-cadmium resistance protein czcD
BC_1830	1.35428	3.98903	4.60419	13	copper resistance protein A
BC_2203	7.35345	11.5062	6.31529	13	small heat shock protein
BC_2214	-2.26272	0.687329	2.5197	13	small heat shock protein
BC_2830	4.86878	6.75611	4.14788	13	DNA-binding protein
BC_3008	6.24677	7.63092	3.93383	13	catalase
BC_3132	14.7635	15.6296	16.0633	13	general stress protein 17M
BC_3178	2.41373	3.35248	4.5061	13	lactoylglutathione lyase (glyoxalase I)
BC_3401	8.26406	8.41742	9.3464	13	hypothetical protein
BC_3504	-0.724979	2.10116	3.46611	13	(S)-2-hydroxy-acid oxidase chain D
BC_3951	-0.700121	2.23498	2.91532	13	PhoH family protein
BC_4313	-1.9104	-1.87916	-2.68303	13	heat shock protein GrpE
BC_4644	1.66097	2.43421	3.28309	13	PhnB protein
BC_4774	4.48867	6.13468	0.375567	13	non-heme chloroperoxidase
BC_4907	-0.115416	2.26242	3.67374	13	superoxide dismutase
BC_5092	-0.565701	2.31851	3.52253	13	glyoxalase/bleomycin resistance protein/dioxygenase superfamily protein
BC_5226	2.565	9.08667	5.62948	13	arsenical pump membrane protein
BC_5416	-1.70521	1.15006	2.9714	13	carbon starvation protein A
BC_5436	3.78568	3.27847	4.23006	13	bifunctional methionine sulfoxide reductase A/B protein
BC_0404	-4.61136	-3.79283	-4.99295	14	methyl-accepting chemotaxis protein
BC_0422	-3.69087	-5.42117	-18.6148	14	methyl-accepting chemotaxis protein
BC_0559	-3.57396	-4.44463	-6.17694	14	methyl-accepting chemotaxis protein
BC_0576	-3.8917	-5.61054	-5.25072	14	methyl-accepting chemotaxis protein
BC_0678	-3.45116	-6.23373	-6.96996	14	methyl-accepting chemotaxis protein
BC_1007	3.05396	2.29179	4.0789	14	chemotaxis protein methyltransferase
BC_2006	-3.41732	-3.19789	-3.99469	14	methyl-accepting chemotaxis protein
BC_5009	-3.72706	-4.06964	-3.85282	14	methyl-accepting chemotaxis protein
BC_5034	-4.23181	-5.10205	-5.15268	14	methyl-accepting chemotaxis protein
BC_0702	12.0451	14.9463	15.7459	15	hypothetical protein
BC_1339	-0.690328	-1.72563	2.95002	15	hypothetical protein
BC_1501	13.4711	14.369	0	15	hypothetical protein
BC_4418	-1.51866	-1.49555	-12.7065	15	hypothetical protein
BC_5326	2.13314	1.65361	-12.8378	15	hypothetical protein
BC_2463	-1.08607	-4.54555	-18.9558	15	hypothetical protein
BC_3185	-2.0077	-4.60431	-5.5414	15	hypothetical protein
BC_3744	-0.483548	5.15001	5.91581	15	hypothetical protein
BC_3022	0.015508	1.87966	2.58424	15	hypothetical protein
BC_1010	1.46663	3.19278	1.49005	15	hypothetical protein
BC__r01	-0.64909	-2.44393	-1.90624	15
BC__r03	-0.811857	-2.40976	-1.63555	15
BC_0018	-0.967043	-2.33819	-1.59425	15
BC_0030	0.00120588	-4.91004	-2.35412	15
BC_0089	0.76602	-1.3802	-2.98446	15
BC_0090	1.21266	-2.1624	-3.07651	15
BC_0091	-1.29864	-2.45428	-3.75887	15
BC_0093	0.49503	-1.42057	-2.3298	15
BC_0172	0	12.4605	9.04022	15	hypothetical protein
BC_0179	-1.0293	-2.08338	-2.6772	15
BC_0182	-1.51177	-3.44432	-1.89533	15
BC_0194	-5.58487	-5.88716	-6.41114	15	hypothetical protein
BC_0212	4.71154	6.69056	1.5556	15	hypothetical protein
BC_0223	13.282	13.9564	14.5918	15	hypothetical protein
BC_0226	1.54639	-0.689132	-11.4858	15	hypothetical protein
BC_0240	5.95694	4.72759	1.0671	15	hypothetical protein
BC_0247	-5.37048	-2.08323	-3.4683	15	hypothetical protein
BC_0248	-3.70297	-0.44963	-0.969156	15	hypothetical protein
BC_0249	-5.77628	-1.50947	-3.81292	15	hypothetical protein
BC_0250	-5.52608	-1.57725	-1.43382	15	hypothetical protein
BC_0251	-5.90349	-1.23182	-1.52657	15	hypothetical protein
BC_0269	-1.36516	-3.36403	-1.76535	15
BC_0272	-0.829832	-2.35461	-2.35012	15
BC_0273	-2.22492	-3.08874	-3.21158	15
BC_0274	-1.95574	-3.94882	-3.81626	15
BC_0278	-1.62749	-1.5772	-2.93986	15
BC_0285	-1.62278	-3.2764	-3.33729	15
BC_0300	-0.15935	3.23301	1.78809	15
BC_0307	-1.38139	-3.06471	-1.64722	15
BC_0311	12.4882	13.8571	7.77759	15	hypothetical protein
BC_0338	0.374938	-2.57988	-12.5903	15	hypothetical protein
BC_0391	2.2629	5.27501	3.54866	15	hypothetical protein
BC_0396	1.81876	6.47152	2.6786	15	hypothetical protein
BC_0445	-1.44494	-4.82537	-2.16335	15	hypothetical protein
BC_0463	2.79404	4.34873	2.53261	15	hypothetical protein
BC_0465	-2.43422	-2.95871	-2.79972	15	hypothetical protein
BC_0479	0.292948	3.58621	-13.6721	15	hypothetical protein
BC_0480	2.23805	1.55321	-12.6131	15	hypothetical protein
BC_0484	10.867	15.35	0	15	hypothetical protein
BC_0485	12.7708	14.9831	0	15	hypothetical protein
BC_0494	3.66116	4.10897	0.11863	15	cytoplasmic protein
BC_0500	5.86572	9.42462	5.70883	15	hypothetical protein
BC_0505	0	13.926	0	15	hypothetical protein
BC_0525	-1.35804	-2.25121	-3.12542	15
BC_0527	-1.31199	-4.40808	-3.25845	15
BC_0528	-1.87078	-3.69543	-3.80777	15
BC_0529	-0.275319	-3.50575	-3.70603	15
BC_0531	-0.592363	-1.8912	-2.80239	15
BC_0532	-4.69223	-1.78561	-1.58237	15
BC_0534	-1.85365	-1.99851	-3.0081	15
BC_0535	-1.6616	-3.81382	-2.88972	15
BC_0537	0.553862	-2.88856	-3.65703	15
BC_0550	3.83515	6.32566	3.35478	15	hypothetical protein
BC_0574	11.3718	11.3748	11.8605	15	hypothetical protein
BC_0581	1.90531	4.06109	4.95867	15	hypothetical protein
BC_0605	3.54268	3.89798	2.67857	15	hypothetical protein
BC_0675	-4.12005	-4.00812	-17.146	15	hypothetical protein
BC_0718	-1.15465	-2.17615	-2.77477	15
BC_0720	0.636349	-2.63115	-3.14126	15
BC_0721	1.40151	-1.62427	-3.37736	15
BC_0722	-1.36905	-2.44914	-2.99955	15
BC_0727	-1.37822	-2.74186	-3.19006	15
BC_0728	-1.95942	-3.40095	-3.37238	15
BC_0729	-1.27594	-3.06946	-3.32756	15
BC_0730	-1.82293	-5.66697	-3.80341	15
BC_0731	-0.0802923	-3.02094	-5.89706	15
BC_0777	0.845279	1.16562	-2.62024	15	hypothetical protein
BC_0780	1.32885	4.25229	1.61693	15	hypothetical protein
BC_0825	2.83274	4.7862	1.50169	15	hypothetical protein
BC_0829	1.79253	4.63216	0.152643	15	hypothetical protein
BC_0830	0.289713	3.64546	-1.66491	15	hypothetical protein
BC_0861	15.2092	18.2839	16.4377	15	hypothetical protein
BC_0876	5.48654	16.1637	0	15	hypothetical protein
BC_0891	-2.28925	2.4971	-13.1449	15	hypothetical protein
BC_0904	15.1935	17.6268	0	15	hypothetical protein
BC_0924	-14.282	-2.71963	-14.282	15	hypothetical protein
BC_0934	-0.840207	0.677358	-12.4274	15	hypothetical protein
BC_0965	-2.37412	-2.74	-3.72045	15	hypothetical protein
BC_0973	-0.982545	-5.36926	-2.11466	15	hypothetical protein
BC_0990	-5.25451	-14.4747	-14.4747	15	hypothetical protein
BC_0996	1.50911	6.46679	4.08251	15	hypothetical protein
BC_0997	-4.02433	0.450221	1.60174	15	hypothetical protein
BC_1009	12.3763	13.3885	17.184	15	hypothetical protein
BC_1011	2.06953	3.52122	3.95429	15	hypothetical protein
BC_1016	3.49723	4.6217	5.69743	15	hypothetical protein
BC_1018	2.88375	3.08269	4.82096	15	hypothetical protein
BC_1022	3.83804	3.13154	4.53012	15	hypothetical protein
BC_1029	4.4728	6.42677	0.790195	15	hypothetical protein
BC_1081	-2.25303	-6.59532	-17.5977	15	hypothetical protein
BC_1096	7.96237	10.6745	14.4022	15	hypothetical protein
BC_1097	0	11.7543	12.0183	15	hypothetical protein
BC_1162	4.04075	6.50151	-12.3677	15	hypothetical protein
BC_1164	1.15614	4.29687	0.458981	15	hypothetical protein
BC_1167	-0.116303	2.48639	2.99902	15	hypothetical protein
BC_1186	1.16936	2.56154	3.42644	15	hypothetical protein
BC_1201	2.87297	5.62761	1.75056	15
BC_1219	2.89323	3.4278	-12.0824	15	hypothetical protein
BC_1220	5.50937	9.09118	5.56467	15	hypothetical protein
BC_1229	12.1777	12.7825	14.2767	15	hypothetical protein
BC_1245	11.8036	18.5031	14.5486	15	hypothetical protein
BC_1273	2.47303	1.98693	3.21098	15
BC_1280	5.84774	4.48198	6.99141	15	hypothetical protein
BC_1321	13.0525	14.8815	14.0092	15	hypothetical protein
BC_1347	-2.14617	-0.887483	-14.9797	15	hypothetical protein
BC_1394	2.78392	3.67237	2.56968	15	hypothetical protein
BC_1395	4.11043	6.26282	5.12149	15	hypothetical protein
BC_1397	4.32758	7.64282	9.17285	15
BC_1414	2.48958	4.94942	5.02025	15	hypothetical protein
BC_1445	3.23848	5.65658	-11.1453	15	hypothetical protein
BC_1451	4.12844	1.71759	5.0312	15	hypothetical protein
BC_1464	1.47427	3.00239	3.12953	15	hypothetical protein
BC_1500	17.0658	20.242	14.9051	15	hypothetical protein
BC_1503	3.64422	4.43761	-11.3543	15	hypothetical protein
BC_1521	-0.259132	2.89841	4.28142	15	hypothetical protein
BC_1558	0.747771	2.66448	0.476007	15	hypothetical protein
BC_1573	16.2477	16.1128	9.48754	15	hypothetical protein
BC_1591	4.32795	7.08461	5.0007	15	hypothetical protein
BC_1611	3.58676	6.39561	5.92603	15	hypothetical protein
BC_1618	-0.312042	-2.0412	-14.7486	15	hypothetical protein
BC_1631	-4.1753	-4.60831	-4.45175	15	hypothetical protein
BC_1635	-3.21289	-5.13794	-6.06902	15	hypothetical protein
BC_1640	-2.87664	-4.75681	-7.02031	15	hypothetical protein
BC_1648	-1.73661	-3.40692	-4.62532	15	cytoplasmic protein
BC_1649	-2.41692	-4.54349	-5.61401	15
BC_1652	-2.71948	-4.54804	-4.39573	15	hypothetical protein
BC_1653	-2.86647	-4.49207	-4.3548	15	hypothetical protein
BC_1669	-2.86362	-5.49939	-7.16209	15
BC_1670	-2.92478	-4.96535	-5.99643	15
BC_1689	-2.9915	-2.94713	-5.35003	15	hypothetical protein
BC_1692	-5.78493	-2.21401	-1.85901	15	hypothetical protein
BC_1708	8.52516	9.40867	4.56074	15	hypothetical protein
BC_1714	-8.0244	-0.217245	-13.7287	15	hypothetical protein
BC_1730	-0.302252	-0.484044	-11.8626	15	hypothetical protein
BC_1775	9.20544	6.60118	5.25614	15
BC_1839	2.17389	-0.0355465	-13.057	15	hypothetical protein
BC_1853	-4.33333	-16.5563	-16.5563	15	hypothetical protein
BC_1854	-3.94105	-7.06331	-18.3109	15	cytoplasmic protein
BC_1856	-8.36083	-17.152	-5.04602	15	Phage protein
BC_1858	-5.21831	-8.28245	-17.8454	15	Phage protein
BC_1860	-3.41607	-7.25444	-4.37244	15	Phage protein
BC_1862	-3.79494	-5.82516	-8.71332	15	Phage protein
BC_1866	-14.1397	-14.1397	-14.1397	15	Phage protein
BC_1867	-13.6951	-13.6951	-13.6951	15	Phage protein
BC_1869	-3.84464	-3.20871	-14.1114	15	Phage protein
BC_1870	-5.22453	-0.771818	-14.2959	15	Phage protein
BC_1871	-4.94354	-2.46545	-14.0536	15	Phage protein
BC_1878	-5.32914	-3.93406	-1.27154	15	Phage protein
BC_1880	-1.73227	-1.97084	-4.61131	15	Phage protein
BC_1882	-4.77003	-3.79641	-16.0511	15	Phage protein
BC_1890	-2.02649	-2.36811	-15.2631	15	Phage protein
BC_1894	-2.98213	-5.78804	-8.21179	15	Phage protein
BC_1895	-1.96014	-16.0721	-16.0721	15	Phage protein
BC_1896	-0.0657985	-5.64976	-15.0576	15	Phage protein
BC_1897	-3.20372	-14.7651	-14.7651	15	Phage protein
BC_1899	-2.55026	-4.35871	-14.616	15	Phage protein
BC_1900	-5.61969	-14.4576	-14.4576	15
BC_1901	-4.47478	-15.7151	-1.84212	15	Phage protein
BC_1902	-7.1671	-14.217	-14.217	15	Phage protein
BC_1903	-0.137284	-13.7763	-13.7763	15	Phage protein
BC_1904	-3.11164	-15.2529	-15.2529	15	Phage protein
BC_1905	-4.75551	-16.0302	-16.0302	15	Phage protein
BC_1906	-1.67161	-4.44136	-4.79238	15	Phage protein
BC_1967	-9.84671	3.74024	6.42161	15	hypothetical protein
BC_1985	1.87841	4.33892	0.836519	15
BC_2003	-3.01494	0.186657	1.74038	15	hypothetical protein
BC_2045	1.71275	2.03205	4.81624	15	hypothetical protein
BC_2057	-3.50031	-1.72504	-2.53761	15	stomatin like protein
BC_2098	3.95535	5.53591	-13.4965	15	hypothetical protein
BC_2111	12.2058	14.5645	0	15	hypothetical protein
BC_2149	13.1435	18.2063	0	15	hypothetical protein
BC_2159	2.61052	3.069	5.0591	15
BC_2168	11.4356	14.3908	0	15	hypothetical protein
BC_2199	0.847065	2.48974	2.62375	15	hypothetical protein
BC_2236	2.66874	5.50762	1.22483	15
BC_2237	4.04283	5.85447	0.952389	15	hypothetical protein
BC_2244	7.1891	7.08708	5.43187	15	hypothetical protein
BC_2254	11.4768	18.5728	15.6132	15	hypothetical protein
BC_2255	15.191	15.3129	0	15	hypothetical protein
BC_2256	6.11667	8.5526	2.87005	15	hypothetical protein
BC_2264	15.1034	13.5161	13.3177	15	hypothetical protein
BC_2269	5.6719	9.16747	5.49911	15	hypothetical protein
BC_2318	-3.16134	-8.59741	-15.6951	15	hypothetical protein
BC_2344	13.7079	15.7737	11.5985	15	hypothetical protein
BC_2375	1.64103	7.29597	5.31477	15	hypothetical protein
BC_2409	-3.27131	-5.54602	-17.6824	15	hypothetical protein
BC_2424	-1.87889	7.1498	2.75306	15	hypothetical protein
BC_2441	0.421405	1.62593	-11.3861	15	hypothetical protein
BC_2465	-2.30544	-2.68096	-17.6719	15	hypothetical protein
BC_2477	5.84484	10.5049	11.5213	15	hypothetical protein
BC_2481	15.9908	18.1775	15.2662	15	hypothetical protein
BC_2483	0.282327	3.0532	4.31456	15
BC_2492	1.77886	9.26841	6.50128	15	hypothetical protein
BC_2493	1.62055	6.19835	2.70968	15	hypothetical protein
BC_2500	-3.09629	-2.75059	-13.849	15	hypothetical protein
BC_2546	-4.53957	-5.5809	-6.34291	15	hypothetical protein
BC_2552	-1.83889	-6.81858	-20.266	15	hypothetical protein
BC_2565	0	0	12.6357	15	Phage protein
BC_2579	1.65213	2.80636	2.88099	15	cytoplasmic protein
BC_2589	-4.39726	1.96753	-12.8097	15	Phage protein
BC_2605	1.87325	3.19968	3.16632	15	hypothetical protein
BC_2606	-1.70764	-14.2791	-14.2791	15	hypothetical protein
BC_2608	0.835302	6.56639	0.588851	15	hypothetical protein
BC_2612	5.26503	8.56351	6.37824	15	hypothetical protein
BC_2641	5.13082	4.17631	6.56192	15	cytoplasmic protein
BC_2699	0.409358	1.95118	3.59667	15
BC_2712	13.7653	16.6057	0	15	hypothetical protein
BC_2744	7.80951	8.97545	3.29146	15	hypothetical protein
BC_2746	-0.834523	-3.08993	-14.6044	15	hypothetical protein
BC_2754	14.882	15.7439	15.0541	15	hypothetical protein
BC_2775	4.0789	3.5275	4.24735	15	hypothetical protein
BC_2780	4.26852	5.0648	4.64515	15	hypothetical protein
BC_2810	1.91092	3.87413	3.90497	15	hypothetical protein
BC_2816	15.1316	15.1647	0	15	hypothetical protein
BC_2845	2.17296	6.33017	-11.5039	15	hypothetical protein
BC_2857	1.53888	-1.35234	-11.9701	15	hypothetical protein
BC_2858	-0.0845502	2.64842	2.79684	15	hypothetical protein
BC_2972	8.42397	8.85738	7.60487	15	hypothetical protein
BC_3041	-0.27855	0.738653	-15.1787	15	hypothetical protein
BC_3073	5.73952	5.78385	3.6661	15	hypothetical protein
BC_3085	3.92852	5.99191	7.07042	15
BC_3144	-0.381684	-0.390549	-14.0722	15	cytoplasmic protein
BC_3156	0	10.814	12.3174	15	hypothetical protein
BC_3173	10.123	13.0705	0	15	hypothetical protein
BC_3195	1.76233	4.93152	3.6604	15	cytoplasmic protein
BC_3213	12.7288	15.6153	0	15	hypothetical protein
BC_3276	3.17916	3.62952	4.63287	15	hypothetical protein
BC_3282	-0.0966662	-2.77119	-13.7325	15	cytoplasmic protein
BC_3286	-0.175189	0.0954587	-8.09768	15	hypothetical protein
BC_3290	-1.35798	-2.04488	-14.2523	15	cytoplasmic protein
BC_3324	1.42553	2.51643	4.20175	15	hypothetical protein
BC_3365	-1.87233	-2.27713	-3.54566	15	hypothetical protein
BC_3373	2.11689	2.95853	-6.80726	15
BC_3381	-0.556297	-2.09965	-12.9745	15	hypothetical protein
BC_3395	5.68339	6.63619	2.60029	15	hypothetical protein
BC_3417	14.8136	17.4602	0	15	hypothetical protein
BC_3444	1.28255	2.98064	3.25217	15	hypothetical protein
BC_3459	-3.16982	-3.18777	-15.5219	15	hypothetical protein
BC_3525	-3.40642	-4.53603	-17.1884	15	cytoplasmic protein
BC_3534	1.05908	5.84715	-0.0961982	15	hypothetical protein
BC_3540	1.19421	-4.81999	-4.74862	15	BNR repeat-containing protein
BC_3567	-1.12614	-4.16873	-13.0665	15
BC_3572	-1.47632	-2.12259	-7.40372	15	hypothetical protein
BC_3582	13.9322	19.5141	16.693	15	hypothetical protein
BC_3614	13.6926	15.3017	16.113	15
BC_3672	4.3	4.71802	5.35343	15	hypothetical protein
BC_3710	1.96186	3.56544	1.31334	15
BC_3715	16.2973	16.4663	0	15	hypothetical protein
BC_3751	11.896	13.79	7.34548	15	hypothetical protein
BC_3763	-3.92184	-7.69682	-6.28028	15
BC_3784	1.15308	5.57053	0.58474	15	hypothetical protein
BC_3872	3.08002	4.19516	1.12351	15
BC_3935	0.670552	5.4901	1.22098	15	hypothetical protein
BC_3936	1.64083	6.7683	3.31118	15	cytoplasmic protein
BC_3938	-0.606213	1.45117	2.73252	15	cytoplasmic protein
BC_3959	-2.3693	2.87066	4.36313	15	hypothetical protein
BC_3969	10.7894	14.0034	12.0144	15	hypothetical protein
BC_3988	3.13253	5.31207	3.23885	15	hypothetical protein
BC_3992	2.92029	7.85879	5.01899	15	hypothetical protein
BC_4008	0.188944	2.3823	2.77513	15	hypothetical protein
BC_4025	-3.6784	-1.54405	-2.13652	15	hypothetical protein
BC_4026	12.7037	17.5835	13.6654	15	hypothetical protein
BC_4040	1.64474	3.78292	5.53763	15	hypothetical protein
BC_4046	-2.55257	-3.65241	-3.39418	15	hypothetical protein
BC_4047	0.974778	5.40129	2.92445	15	hypothetical protein
BC_4108	-0.567303	1.44239	2.14703	15	hypothetical protein
BC_4120	3.87568	5.49602	4.55034	15	hypothetical protein
BC_4194	17.1218	18.4036	14.3315	15	hypothetical protein
BC_4207	-0.848844	-0.00809019	-4.05179	15	hypothetical protein
BC_4208	0.318955	-0.989196	-9.92218	15	hypothetical protein
BC_4275	1.19131	0.61205	-8.12384	15	hypothetical protein
BC_4291	-5.19964	-2.39504	-13.4657	15	hypothetical protein
BC_4355	0.379959	1.47287	-11.7726	15	hypothetical protein
BC_4360	3.89002	-5.01159	-6.43285	15	cytoplasmic protein
BC_4386	14.7158	16.1344	11.5125	15	hypothetical protein
BC_4388	-0.356144	3.13084	0.774491	15	hypothetical protein
BC_4451	1.43757	2.76477	4.73493	15	hypothetical protein
BC_4557	-4.74594	-2.19291	-2.29567	15	hypothetical protein
BC_4558	-4.29363	-1.80794	-1.5534	15	hypothetical protein
BC_4595	10.2972	13.9338	0	15	hypothetical protein
BC_4607	15.6058	15.7811	10.2407	15	hypothetical protein
BC_4628	-1.84001	-4.90533	-3.60926	15	hypothetical protein
BC_4710	6.25061	7.78084	-2.61248	15	hypothetical protein
BC_4711	8.35488	11	-10.6678	15	hypothetical protein
BC_4713	5.99529	7.36965	-11.9588	15	hypothetical protein
BC_4717	9.63238	15.2901	0	15	hypothetical protein
BC_4764	14.7994	18.4213	14.5857	15	hypothetical protein
BC_4772	5.93237	7.80668	-10.997	15
BC_4786	8.31649	16.6732	11.2772	15	hypothetical protein
BC_4802	-0.414706	-2.68447	-4.40378	15	hypothetical protein
BC_4865	0.828174	4.57309	4.49697	15
BC_4872	-1.11867	-2.89227	-1.78809	15
BC_4875	0.311904	-1.4637	-3.19552	15
BC_4878	0.569425	-2.29135	-3.58096	15
BC_4879	-1.94925	-3.54367	-4.16796	15
BC_4880	-1.14321	-2.84418	-2.90933	15
BC_4881	-1.9123	-3.38946	-3.32061	15
BC_4883	-2.27176	-5.18891	-4.61383	15
BC_4886	0.0448869	-1.58581	-2.41557	15
BC_4888	-1.35695	-2.23053	-3.59905	15
BC_4897	12.8456	15.1799	0	15	hypothetical protein
BC_4899	3.0333	5.10684	1.22962	15	hypothetical protein
BC_4912	15.6941	16.34	11.1398	15	hypothetical protein
BC_4914	-0.290143	-1.60616	-3.33102	15
BC_4934	-1.36591	-2.0772	-5.08141	15	hypothetical protein
BC_4957	-1.76985	-6.4133	-10.9121	15	hypothetical protein
BC_4965	12.9217	13.8269	14.4441	15	cytoplasmic protein
BC_5026	3.71218	0.363269	-12.8809	15	hypothetical protein
BC_5033	-6.20584	-5.9709	-6.54182	15
BC_5039	13.5488	15.8133	0	15	hypothetical protein
BC_5052	-2.36417	-4.60513	-7.75937	15
BC_5112	13.8971	14.12	12.2424	15	hypothetical protein
BC_5137	-0.353772	-1.92304	-2.75561	15
BC_5138	-0.284706	-1.94135	-2.26558	15
BC_5145	10.3457	13.2026	7.98355	15	hypothetical protein
BC_5243	-3.54984	-4.61324	-16.46	15	hypothetical protein
BC_5360	-0.389126	-5.52839	-9.07225	15	hypothetical protein
BC_5384	1.08064	-0.438419	-3.0886	15	hypothetical protein
BC_5415	-0.543606	1.51964	4.36597	15	cytoplasmic protein
BC_5421	0.673859	0.277315	-3.22508	15	hypothetical protein
BC_5450	4.48064	2.92944	4.58844	15	cytoplasmic protein
BC_5464	2.19856	-2.21645	-4.29645	15
BC_5465	-2.96525	-3.5957	-4.19762	15
BC_4346	4.53737	2.47716	1.52089	15	hypothetical protein
BC_1425	12.7398	18.0567	17.3006	15	hypothetical protein
BC_0385	0.955373	-4.6933	-0.937092	16	thioredoxin reductase
BC_0747	3.59985	0.304444	0.691745	16	glycine oxidase
BC_0977	-3.05716	-4.92048	-2.19065	16	ATP synthase I
BC_1043	0.194911	-0.79423	-3.8625	16	peptidylprolyl isomerase
BC_1251	-0.888963	-2.52546	-2.74369	16	dihydrolipoamide succinyltransferase
BC_1409	-0.519607	3.15144	3.77825	16	1-(5-phosphoribosyl)-5-[(5-phosphoribosylamino)methylideneamino] imidazole-4-carboxamide isomerase
BC_1630	-3.01104	-4.70843	-4.08608	16	hypothetical protein
BC_1958	-2.14874	-2.8087	-3.83227	16	3-ketoacyl-ACP reductase
BC_2245	2.48694	5.09712	6.24248	16	hypothetical protein
BC_2246	0.524254	5.10345	5.55212	16	3-keto-6-acetamidohexanoate cleavage enzyme
BC_2247	0.541995	4.92701	5.10086	16	3-keto-6-acetamidohexanoate cleavage enzyme
BC_2286	3.66184	4.80107	6.20373	16	2-methylcitrate dehydratase
BC_2287	3.72443	4.41293	6.31514	16	methylisocitrate lyase
BC_2383	11.5206	17.4148	0	16	oxalate decarboxylase
BC_2648	0	11.7847	0	16	myo-inositol-1-phosphate synthase
BC_2678	12.6621	14.6828	11.6834	16	hypothetical protein
BC_3092	2.56012	4.84296	2.54934	16	glutathione-dependent formaldehyde dehydrogenase
BC_3140	0.859135	0.242968	-13.7985	16	carbonic anhydrase
BC_3196	1.32077	3.58477	3.83038	16	ATP-binding protein
BC_3777	0.170404	-0.766616	-2.10556	16	hypothetical protein
BC_4177	-1.21036	-1.45625	-3.21684	16	dimethylallyltransferase
BC_4353	3.23476	5.12541	4.80252	16	pterin-4-alpha-carbinolamine dehydratase
BC_4516	-1.12704	-2.53766	-2.50078	16	succinate dehydrogenase iron-sulfur subunit
BC_4517	-1.85868	-3.19853	-2.33828	16	succinate dehydrogenase flavoprotein subunit
BC_4641	6.78016	8.60391	-9.68711	16	hypothetical protein
BC_4820	-1.31037	-1.188	-4.09161	16	hypothetical protein
BC_5208	0.935493	3.97822	-12.3155	16	hypothetical protein
BC_5321	-3.32879	-13.8922	-2.34977	16	hypothetical protein
BC_0466	-1.29175	-1.46127	-2.51553	16.1	fumarate hydratase
BC_0491	-5.51215	-4.86776	-5.79252	16.1	formate acetyltransferase
BC_0492	-5.39548	-5.53861	-5.07874	16.1	pyruvate formate-lyase activating enzyme
BC_0668	-3.66161	-3.66307	-4.15316	16.1	(R,R)-butanediol dehydrogenase
BC_0696	-0.498659	-1.41513	-2.67477	16.1	cytochrome aa3 quinol oxidase polypeptide III
BC_1031	0.918856	6.5302	2.80388	16.1	oxalate decarboxylase
BC_1127	-0.117855	2.94025	1.77482	16.1	malate synthase
BC_1376	2.19468	-2.56694	-6.27957	16.1	flavodoxin
BC_1476	-0.992943	0.658772	2.3009	16.1	protein resC
BC_1523	-1.40306	1.46766	3.30206	16.1	cytochrome b6
BC_1524	0.441951	1.48065	3.20445	16.1	menaquinol-cytochrome c reductase cytochrome c subunit
BC_1835	2.11321	3.89549	-12.1642	16.1	azoreductase
BC_1938	0.167491	2.88137	4.38643	16.1	cytochrome d ubiquinol oxidase subunit I
BC_1939	0.334306	2.52034	3.22467	16.1	cytochrome d ubiquinol oxidase subunit II
BC_2187	2.17305	3.43852	1.29901	16.1	phosphoglycolate phosphatase
BC_2202	1.17976	2.02571	2.97448	16.1	cytochrome c oxidase Cu(A) center assembly protein
BC_2220	-4.02125	-1.72956	-1.5497	16.1	alcohol dehydrogenase
BC_2229	0.208783	1.82461	2.65743	16.1	azoreductase
BC_2285	3.73314	6.06751	8.09217	16.1	citrate synthase 3
BC_2288	1.16098	3.57289	4.97756	16.1	acyl-CoA dehydrogenase
BC_2609	0.687475	2.30743	2.78455	16.1	cytochrome P450
BC_2616	1.82067	2.97803	4.80876	16.1	cytochrome P450(meg)
BC_2967	7.28494	7.96409	-0.0709963	16.1	aldolase
BC_3118	11.7045	13.3533	14.617	16.1	cytochrome p450
BC_3142	3.31516	-1.56199	-10.7168	16.1	NADH dehydrogenase subunit 5
BC_3230	-2.01408	-3.85495	-16.9652	16.1	ATP synthase F0F1 subunit alpha
BC_3471	-0.0324074	-2.27813	-5.9494	16.1	hypothetical protein
BC_3541	0.297211	-6.2016	-2.46106	16.1	flavodoxin
BC_3867	0.669636	-0.375332	-4.31931	16.1	bifunctional phosphopantothenoylcysteine decarboxylase/phosphopantothenate synthase
BC_3940	-0.715721	2.35906	3.94736	16.1	CtaG protein
BC_3941	-0.836823	2.01978	3.34078	16.1	cytochrome c oxidase polypeptide IVB
BC_3942	-0.205981	1.78301	3.4519	16.1	cytochrome c oxidase polypeptide III
BC_3943	-0.277077	1.80777	3.21668	16.1	cytochrome c oxidase polypeptide I
BC_3944	-0.247436	1.31925	2.85635	16.1	cytochrome c oxidase polypeptide II
BC_4264	1.40637	3.31363	3.22411	16.1	phosphoglucomutase
BC_4288	-1.21711	1.75357	3.31794	16.1	membrane-attached cytochrome c550
BC_4792	-3.47243	-3.1546	-4.65224	16.1	cytochrome d ubiquinol oxidase subunit I
BC_4793	-3.73602	-3.78557	-4.07085	16.1	cytochrome d ubiquinol oxidase, subunit II
BC_4870	-5.59116	-5.08208	-3.34647	16.1	L-lactate dehydrogenase
BC_4996	-5.78766	-4.92898	-6.60362	16.1	L-lactate dehydrogenase
BC_5150	1.11662	5.24495	-11.2997	16.1	hypothetical protein
BC_5291	2.10115	3.2056	5.44034	16.1	NADH dehydrogenase subunit N
BC_5292	0.934969	3.23527	5.65437	16.1	NADH dehydrogenase subunit M
BC_5293	0.104489	3.21812	5.10556	16.1	NADH dehydrogenase subunit L
BC_5294	0.966055	3.39488	2.70555	16.1	NADH dehydrogenase subunit K
BC_5295	2.65446	6.01052	8.58438	16.1	NADH dehydrogenase subunit J
BC_5296	2.41087	4.42753	5.6424	16.1	NADH dehydrogenase subunit I
BC_5297	-1.50793	3.74773	5.88653	16.1	NADH dehydrogenase subunit H
BC_5298	1.31865	4.93646	6.42139	16.1	NADH dehydrogenase subunit D
BC_5299	1.22407	4.03002	6.19499	16.1	NADH dehydrogenase subunit C
BC_5300	2.95663	4.52858	5.92377	16.1	NADH dehydrogenase subunit B
BC_5301	2.95918	4.86467	6.61397	16.1	NADH dehydrogenase subunit A
BC_5307	-0.137606	-1.35964	-2.48775	16.1	ATP synthase F0F1 subunit gamma
BC_1305	-0.281028	-7.11694	-4.12	16.1	hypothetical protein
BC_0224	0.80669	1.64219	2.82134	16.2	LysR family transcriptional regulator
BC_0252	1.58923	4.9657	5.66226	16.2	4-hydroxyphenylpyruvate dioxygenase
BC_0253	1.77474	5.03963	5.93309	16.2	fumarylacetoacetase
BC_0254	2.18608	4.77468	6.0524	16.2	homogentisate 1,2-dioxygenase
BC_0357	1.53307	4.1706	4.95783	16.2	succinate-semialdehyde dehydrogenase [NADP+]
BC_0379	-1.20525	-0.34936	-3.64875	16.2	methylthioribose-1-phosphate isomerase
BC_0473	0.793842	1.21841	3.76437	16.2	arginine utilization regulatory protein rocR
BC_0481	-0.427006	-4.50007	-0.395174	16.2	glutaminase
BC_0511	-0.0905929	1.45723	4.16199	16.2	glutamate synthase [NADPH] large chain
BC_0592	0.179559	-0.809164	-2.29044	16.2	alanine dehydrogenase
BC_1234	-3.73105	-0.936567	-13.441	16.2	anthranilate phosphoribosyltransferase
BC_1391	16.4847	19.4996	16.1088	16.2	hypothetical protein
BC_1396	2.55621	6.08948	7.43878	16.2	branched-chain amino acid aminotransferase
BC_1398	5.65668	8.34037	9.0533	16.2	acetolactate synthase 3 regulatory subunit
BC_1399	4.01304	6.33791	7.69006	16.2	ketol-acid reductoisomerase
BC_1400	5.271	7.49765	8.65238	16.2	2-isopropylmalate synthase
BC_1401	5.56244	8.13224	10.3975	16.2	3-isopropylmalate dehydrogenase
BC_1402	2.92938	5.92513	8.62919	16.2	isopropylmalate isomerase large subunit
BC_1403	2.04821	3.56333	6.03089	16.2	isopropylmalate isomerase small subunit
BC_1405	-1.52287	3.05959	3.6255	16.2	ATP phosphoribosyltransferase
BC_1412	-0.576316	8.47039	7.53946	16.2	phosphoribosyl-ATP pyrophosphatase
BC_1610	3.2003	3.6355	4.03418	16.2	aminotransferase
BC_1697	-0.779819	-0.949219	-12.0288	16.2	asparagine synthetase
BC_1776	4.3342	9.61125	10.6582	16.2	branched-chain amino acid aminotransferase
BC_1777	2.419	7.00424	7.61524	16.2	acetolactate synthase 3 catalytic subunit
BC_1779	0.829087	7.8471	8.43553	16.2	ketol-acid reductoisomerase
BC_1780	0.700838	5.09732	7.18333	16.2	dihydroxy-acid dehydratase
BC_1781	1.57552	6.1218	7.6469	16.2	threonine dehydratase
BC_1964	0.439633	3.92118	4.27193	16.2	homoserine dehydrogenase
BC_1965	0.577171	3.4129	4.58723	16.2	threonine synthase
BC_2289	0.750328	3.42094	4.14868	16.2	3-hydroxyisobutyrate dehydrogenase
BC_2290	2.16735	3.9786	5.45502	16.2	methylmalonate-semialdehyde dehydrogenase (acylating)
BC_2757	-4.23568	-0.569372	-0.063373	16.2	tryptophan 2,3-dioxygenase
BC_3550	1.25276	4.75054	1.94522	16.2	argininosuccinate lyase
BC_4134	4.25062	7.36023	8.74623	16.2	pyrroline-5-carboxylate reductase
BC_4158	0.336865	-0.194367	-3.14597	16.2	2-oxoisovalerate dehydrogenase subunit beta
BC_4352	4.01218	4.0558	5.8392	16.2	phenylalanine 4-monooxygenase
BC_4629	-0.858669	-2.29711	-0.119542	16.2	argininosuccinate lyase
BC_4751	4.67983	-0.143385	1.63127	16.2	sulfite reductase [NADPH] flavoprotein alpha-component
BC_5006	-2.74995	-1.63889	-1.72251	16.2	Prolyne dehydrogenase
BC_5404	0.871174	2.65699	-0.621528	16.2	homoserine dehydrogenase
BC_5405	1.16444	2.86284	3.44952	16.2	homoserine O-succinyltransferase
BC_1740	-0.0045094	-1.78426	-5.25196	16.2	aspartate ammonia-lyase
BC_0079	-1.72632	-1.80912	-2.67487	16.3	dihydropteroate synthase
BC_2127	-2.27831	-12.0498	-12.0498	16.3	molybdopterin (MPT) converting factor, subunit 1
BC_2853	4.90107	6.30756	5.8858	16.3	D-threo-aldose 1-dehydrogenase
BC_2854	3.89871	3.76349	4.10406	16.3	oxidoreductase
BC_3564	-1.00025	-5.32535	-13.4722	16.3	molybdopterin (MPT) converting factor, subunit 1
BC_3565	-4.00699	-0.665959	-13.2447	16.3	molybdopterin (MPT) converting factor, subunit 2
BC_3566	-0.398117	-0.529141	-12.1723	16.3	molybdopterin biosynthesis MoeA protein
BC_3731	-1.85118	-1.96532	-2.88373	16.3	COP associated protein
BC_4109	-0.0066258	3.60752	4.50568	16.3	diaminohydroxyphosphoribosylaminopyrimidine deaminase
BC_4110	-0.999995	2.4749	3.08766	16.3	riboflavin synthase subunit alpha
BC_4112	-0.347802	1.9493	3.11864	16.3	6,7-dimethyl-8-ribityllumazine synthase
BC_4719	-1.57083	-1.47283	-4.14766	16.3	molybdopterin (MPT) converting factor, subunit 2
BC_4853	-0.222232	-1.82437	-2.43088	16.3	naphthoate synthase
BC_4854	-0.679808	-2.15279	-3.2804	16.3	menaquinone biosynthesis related protein
BC_1304	-0.133914	-4.551	-5.13046	16.4	(Fe-S)-binding protein
BC_1421	4.07302	9.54679	10.9106	16.4	phosphoadenosine phosphosulfate reductase
BC_1422	2.73113	7.82734	8.90559	16.4	sulfate adenylyltransferase
BC_1423	4.43254	7.98563	9.40694	16.4	adenylylsulfate kinase
BC_2909	2.57704	4.46208	6.49188	16.4	alkanesulfonate monooxygenase
BC_0323	2.99906	2.11914	-0.706451	16.5	phosphoribosylaminoimidazole carboxylase catalytic subunit
BC_0325	2.40853	2.56373	-4.26626	16.5	adenylosuccinate lyase
BC_0326	3.12619	3.87025	-0.687781	16.5	phosphoribosylaminoimidazole-succinocarboxamide synthase
BC_0327	3.08602	3.36681	-0.661505	16.5	phosphoribosylformylglycinamidine synthase subunit PurS
BC_0328	2.90727	3.36697	-0.798439	16.5	phosphoribosylformylglycinamidine synthase I
BC_0329	2.37114	3.16785	-1.16217	16.5	phosphoribosylformylglycinamidine synthase II
BC_0330	2.64487	3.90793	0.404858	16.5	amidophosphoribosyltransferase
BC_0331	2.96051	3.52063	-1.95977	16.5	phosphoribosylaminoimidazole synthetase
BC_0332	4.01367	3.67949	-1.3786	16.5	phosphoribosylglycinamide formyltransferase
BC_0496	0.959304	2.62567	1.72286	16.5	dihydroorotase
BC_0737	1.737	3.74197	2.13596	16.5	inosine-5'-monophosphate dehydrogenase
BC_1569	2.56296	2.95073	-0.233327	16.5	xanthine phosphoribosyltransferase
BC_1868	-14.0988	-1.55496	-14.0988	16.5	Phage protein
BC_2683	1.28508	2.06079	-11.1865	16.5	inosine-uridine preferring nucleoside hydrolase
BC_2889	3.21374	7.16783	3.6316	16.5	inosine-uridine preferring nucleoside hydrolase
BC_3882	3.66134	-0.378893	-0.0671378	16.5	orotate phosphoribosyltransferase
BC_3883	3.73162	0.649867	0.843567	16.5	orotidine 5'-phosphate decarboxylase
BC_3884	4.13966	1.06434	1.53762	16.5	dihydroorotate dehydrogenase 1B
BC_3885	4.17771	0.978076	1.12263	16.5	dihydroorotate dehydrogenase electron transfer subunit
BC_3886	4.28861	0.222639	0.950933	16.5	carbamoyl phosphate synthase large subunit
BC_3887	3.3974	1.19321	0.664224	16.5	carbamoyl phosphate synthase small subunit
BC_3888	5.69009	2.74075	2.26509	16.5	dihydroorotase
BC_3889	4.87482	1.78479	0.26358	16.5	aspartate carbamoyltransferase
BC_3891	4.06888	2.74633	0.478961	16.5	bifunctional pyrimidine regulatory protein PyrR uracil phosphoribosyltransferase
BC_4085	-1.99288	-2.63017	-0.669856	16.5	pyrimidine-nucleoside phosphorylase
BC_5134	2.74273	4.23616	-10.5354	16.5	inosine-uridine preferring nucleoside hydrolase
BC_0564	7.13608	6.34125	6.08528	16.6	lipoprotein
BC_0625	-0.954301	-1.92255	-5.42274	16.6	NorQ protein
BC_0786	2.41613	-0.681507	0.135596	16.6	nitroreductase family protein
BC_1424	1.83931	6.03336	5.73102	16.6	ferredoxin--nitrite reductase
BC_2136	-2.89266	-3.14896	-7.95063	16.6	nitrite reductase [NAD(P)H] large subunit
BC_2248	2.02764	4.7682	5.58713	16.6	acetylornithine deacetylase
BC_3067	-1.69278	-4.01421	-1.26983	16.6	regulator of kinase autophosphorylation inhibitor
BC_3439	-2.97267	-2.15194	-2.98974	16.6	hydroxylamine reductase
BC_3652	-3.7558	-3.47094	-1.99436	16.6	histidine ammonia-lyase
BC_3939	3.27494	5.44585	6.05297	16.6	formamidase
BC_0890	1.89341	4.47954	4.37465	16.7	long-chain-fatty-acid--CoA ligase
BC_1790	-2.32693	-4.48099	-3.13776	16.7	succinyl-CoA:coenzyme A transferase
BC_2176	0.723727	1.82736	3.17765	16.7	1,3-propanediol dehydrogenase
BC_2278	2.45011	3.42729	1.50018	16.7	Short chain dehydrogenase
BC_2484	0.376991	3.2266	4.44572	16.7	acetyl-CoA carboxylase biotin carboxylase subunit
BC_2485	0.308992	3.8332	4.86917	16.7	acetyl-CoA carboxylase biotin carboxyl carrier protein subunit
BC_2486	0.545158	2.17028	4.5282	16.7	hydroxymethylglutaryl-CoA lyase
BC_2487	-0.502924	2.17685	3.748	16.7	enoyl-CoA hydratase
BC_2488	-0.456853	3.12146	4.32415	16.7	propionyl-CoA carboxylase subunit beta
BC_2489	-0.0456969	3.12961	3.32225	16.7	Acetyl-coenzyme A synthetase
BC_2516	-1.38601	1.09762	-12.5342	16.7	Short chain dehydrogenase
BC_3407	-0.644499	-0.721004	-11.9364	16.7	cyclopropane-fatty-acyl-phospholipid synthase
BC_3495	-0.433451	-3.93397	-13.3071	16.7	glycerophosphoryl diester phosphodiesterase
BC_3628	-0.549849	2.89579	5.17446	16.7	acyl-CoA synthetase
BC_3833	-2.08679	-2.82303	-2.9567	16.7	succinyl-CoA synthetase subunit alpha
BC_3834	-2.01857	-2.48039	-2.71405	16.7	succinyl-CoA synthetase subunit beta
BC_3990	0.533964	2.22726	2.92708	16.7	short chain dehydrogenase
BC_4365	-4.41605	-5.50448	-4.13968	16.7	bifunctional acetaldehyde-CoA/alcohol dehydrogenase
BC_4637	-0.605166	-1.63572	-2.97211	16.7	acetate kinase
BC_4645	0.775812	4.0565	5.19541	16.7	Acetyl-coenzyme A synthetase
BC_4659	-0.718566	1.58884	2.81232	16.7	acetyl-CoA synthetase
BC_5004	-3.45011	0.0681042	1.70732	16.7	enoyl-CoA hydratase
BC_5344	-0.852343	1.28413	3.16304	16.7	acetyl-CoA acetyltransferase
BC_5387	0.861645	-1.42427	-3.48906	16.7	phosphotransacetylase
BC_0380	-0.772131	-0.376317	-3.58967	16.8	L-fuculose phosphate aldolase
BC_0488	0.538804	5.12919	3.88018	16.8	UDP-glucose 4-epimerase
BC_0841	-4.63037	-1.87712	-2.92799	16.8	N-acetylmuramic acid-6-phosphate etherase
BC_1634	-2.85556	-6.58927	-5.47053	16.8	hypothetical protein
BC_2796	4.85061	5.31172	2.06245	16.8	ribose-5-phosphate isomerase A
BC_3150	0.17712	1.81665	4.16002	16.8	AraC family transcriptional regulator
BC_3514	6.95133	10.1563	-6.43229	16.8	glucose-1-phosphate cytidylyltransferase
BC_4715	3.47365	5.81512	2.16884	16.8	glucose-1-dehydrogenase
BC_4863	1.79129	3.76911	3.61405	16.8	glycogen phosphorylase
BC_4866	1.75085	4.36041	3.38382	16.8	glucose-1-phosphate adenylyltransferase
BC_0392	3.02283	5.1077	2.76739	16.9	hypothetical protein
BC_5370	0.225753	-1.85991	-3.57723	16.9	agmatinase
BC_5371	1.21145	-0.145735	-3.23109	16.9	spermidine synthase
BC_0309	14.4865	16.3587	10.4296	17	methyltransferase
BC_0412	10.3296	15.086	13.1994	17	FAD-dependent oxidase
BC_0812	4.33265	3.58276	-9.18985	17	PBS lyase
BC_2249	1.42689	4.38262	3.94187	17	Beta-lysine acetyltransferase
BC_2828	0.966478	1.36927	2.44136	17	acetyltransferase
BC_2876	1.87476	2.82499	4.19023	17	acetyltransferase
BC_2920	6.63846	9.03645	14.305	17	acetyltransferase
BC_3242	9.16615	12.9393	13.2862	17	hydrogenase expression/formation protein hypE
BC_3555	5.67452	7.09356	8.01352	17	aldehyde dehydrogenase
BC_3655	-1.47889	-1.46803	-15.4949	17	methyltransferase
BC_3963	1.62446	5.28753	-0.527351	17	transglutaminase
BC_4500	4.41582	6.45722	-11.3795	17	ThiJ/PfpI family protein
BC_0355	7.46257	8.67625	9.27799	16.1.2	4-aminobutyrate aminotransferase
BC_4030	2.82067	3.62102	3.20287	16.1.2	3-hydroxybutyrate dehydrogenase
BC_4163	-0.279229	-0.386056	-2.54865	16.1.2	phosphate butyryltransferase
BC_5343	-0.984155	1.34108	3.09797	16.1.2	3-hydroxybutyryl-CoA dehydrogenase
BC_2250	0.968152	3.85416	3.21332	16.2.1	L-lysine aminomutase regulator
BC_2251	1.09034	2.36952	2.26318	16.2.1	lysine 2,3-aminomutase
BC_2039	11.9492	14.3633	11.7046	16.7	cardiolipin synthetase

## Sheet: Leyend
Code	Function
1	Membrane and cell wall
2	Transporters
3	Regulators
4	Toxins, antibiotics y resistances, virulence factors, porphyrins
5	Kinases
6	Peptidases, hydrolases, nucleases, phosphoesterases, lipases
7	Adhesins,TasA region y proteins implicated in biofilm formation
8	Polysaccharides
9	Flagellum
10	DNA, RNA modification/binding, cell cycle, transposases
11	Sporulation
12	Ribosomes
13	Stress
14	Chemotaxis, quorum sensing
15	Hypothetical protein, cytoplasmic protein, phage protein	Note: Some of the protein annotated with unclear function that should be allocated in this group were reallocated in other groups as BLAST tool from NCBI webserver revealed homology with characterized proteins
16	Metabolism
17	Others

## Sheet: Expanded Leyend
Code	Function
1	Membrane and cell wall
1.1	Membrane and cell wall
1.2	Cell death
2	Transport
2.1	Transport of aa
2.2	Branched chain aa
3	Regulators
4	Toxins, antibiotics y resistances, virulence factors, porphyrins
4.1	Toxins
4.2	Virulence factors
4.3	Antibiotic production
4.4	Antibiotic resistance
5	Kinases
5.1	Phosphatases
6	Degradative enzimes: Peptidases, hydrolases, nucleases, phosphoesterases, lipases
7	Adhesins,TasA region y proteins implicated in biofilm formation
8	Polysaccharides
9	Flagellum and chemotaxis
9.1	Chemotaxis
10	DNA, RNA modification/binding, cell cycle, transposases
10.1	DNA repair
10.2	transposase
10.3	cell division
10.4	recombination
10.5	competence
10.6	RNA
10.7	Methyltransferases
11	Sporulation
12	Ribosomes
13	Stress
13.1	oxidative stress
13.2	starvation
13.3	Detoxification
13.4	chaperones
15	Hypothetical protein, cytoplasmic protein, phage protein
16	Metabolism
16.1	energy metabolism
16.2	Metabolism of aa
16.2.1	Beta aa																													16,2,1	16,2,1	16,2,1	16,2,1	16,2,1	16,2,1	16,2,1	16,2,1	16,2,1	16,2,1	16,2,1	16,2,1	16,2,1	16,2,1	16,2,1	16,2,1	16,2,1	16,2,1	16,2,1	16,2,1
16.3	metabolites and others
16.4	Metabolism of sulphur
16.5	Metabolism of purines o pyrimidines
16.6	Metabolism of nitrogen
16.7	Metabolism of fatty acids
16.8	Metabolism of sugars
16.9	Polyamines
16.1.2	Metabolism of butanoate
17	General processes like metiltransferase, oxidase, dehydrogenase,….
[truncated: 5,000 more columns]
